# Supplementary material for: Epidemic history of hepatitis C virus genotypes and subtypes in Portugal
Source: Sci Rep. 2018 Aug 16;8:12266. doi: 10.1038/s41598-018-30528-0 (PMC6095915; doi:10.1038/s41598-018-30528-0)
Supplement: Supplementary file 2 — Supplementary Data [file 41598_2018_30528_MOESM2_ESM.zip]

Archive with 30 entries (27 files):
- Supp_data_NS5B_Palladino_et_al/
- Supp_data_NS5B_Palladino_et_al/polimorfismosFrequencias_1a_clade1.csv
- __MACOSX/
- __MACOSX/Supp_data_NS5B_Palladino_et_al/
- __MACOSX/Supp_data_NS5B_Palladino_et_al/._polimorfismosFrequencias_1a_clade1.csv
- Supp_data_NS5B_Palladino_et_al/polimorfismosFrequencias_1a_clade2.csv
- __MACOSX/Supp_data_NS5B_Palladino_et_al/._polimorfismosFrequencias_1a_clade2.csv
- Supp_data_NS5B_Palladino_et_al/polimorfismosFrequencias_1b.csv
- __MACOSX/Supp_data_NS5B_Palladino_et_al/._polimorfismosFrequencias_1b.csv
- Supp_data_NS5B_Palladino_et_al/polimorfismosFrequencias_1g.csv
- __MACOSX/Supp_data_NS5B_Palladino_et_al/._polimorfismosFrequencias_1g.csv
- Supp_data_NS5B_Palladino_et_al/polimorfismosFrequencias_2.csv
- __MACOSX/Supp_data_NS5B_Palladino_et_al/._polimorfismosFrequencias_2.csv
- Supp_data_NS5B_Palladino_et_al/polimorfismosFrequencias_2a.csv
- __MACOSX/Supp_data_NS5B_Palladino_et_al/._polimorfismosFrequencias_2a.csv
- Supp_data_NS5B_Palladino_et_al/polimorfismosFrequencias_2c.csv
- __MACOSX/Supp_data_NS5B_Palladino_et_al/._polimorfismosFrequencias_2c.csv
- Supp_data_NS5B_Palladino_et_al/polimorfismosFrequencias_3a.csv
- __MACOSX/Supp_data_NS5B_Palladino_et_al/._polimorfismosFrequencias_3a.csv
- Supp_data_NS5B_Palladino_et_al/polimorfismosFrequencias_4a.csv
- __MACOSX/Supp_data_NS5B_Palladino_et_al/._polimorfismosFrequencias_4a.csv
- Supp_data_NS5B_Palladino_et_al/polimorfismosFrequencias_4b.csv
- __MACOSX/Supp_data_NS5B_Palladino_et_al/._polimorfismosFrequencias_4b.csv
- Supp_data_NS5B_Palladino_et_al/polimorfismosFrequencias_4d.csv
- __MACOSX/Supp_data_NS5B_Palladino_et_al/._polimorfismosFrequencias_4d.csv
- Supp_data_NS5B_Palladino_et_al/polimorfismosFrequencias_4f.csv
- __MACOSX/Supp_data_NS5B_Palladino_et_al/._polimorfismosFrequencias_4f.csv
- Supp_data_NS5B_Palladino_et_al/polimorfismosFrequencias_4k.csv
- __MACOSX/Supp_data_NS5B_Palladino_et_al/._polimorfismosFrequencias_4k.csv
- __MACOSX/._Supp_data_NS5B_Palladino_et_al
