# Supplementary material for: Epidemic history of hepatitis C virus genotypes and subtypes in Portugal
Source: Sci Rep. 2018 Aug 16;8:12266. doi: 10.1038/s41598-018-30528-0 (PMC6095915; doi:10.1038/s41598-018-30528-0)
Supplement: Supplementary file 2 — Supplementary Data [file 41598_2018_30528_MOESM2_ESM.zip › Supp_data_NS5B_Palladino_et_al/polimorfismosFrequencias_1a_clade1.csv]

Posicao	Polimorfismo	Freq	Proporcao
1	S1-	23	1
2	M2-	23	1
3	S3-	23	1
4	Y4-	23	1
5	S5-	23	1
6	W6-	23	1
7	T7-	23	1
8	G8-	23	1
9	A9-	23	1
10	L10-	23	1
11	V11-	23	1
12	T12-	23	1
13	P13-	23	1
14	C14-	23	1
15	A15-	23	1
16	A16-	23	1
17	E17-	23	1
18	E18-	23	1
19	Q19-	23	1
20	K20-	23	1
21	L21-	23	1
22	P22-	23	1
23	I23-	23	1
24	N24-	23	1
25	A25-	23	1
26	L26-	23	1
27	S27-	23	1
28	N28-	23	1
29	S29-	23	1
30	L30-	23	1
31	L31-	23	1
32	R32-	23	1
33	H33-	23	1
34	H34-	23	1
35	N35-	23	1
36	L36-	23	1
37	V37-	23	1
38	Y38-	23	1
39	S39-	23	1
40	T40-	23	1
41	T41-	23	1
42	S42-	23	1
43	R43-	23	1
44	S44-	23	1
45	A45-	23	1
46	C46-	23	1
47	Q47-	23	1
48	R48-	23	1
49	Q49-	23	1
50	K50-	23	1
51	K51-	23	1
52	V52-	23	1
53	T53-	23	1
54	F54-	23	1
55	D55-	23	1
56	R56-	23	1
57	L57-	23	1
58	Q58-	23	1
59	V59-	23	1
60	L60-	23	1
61	D61-	23	1
62	S62-	23	1
63	H63-	23	1
64	Y64-	23	1
65	Q65-	23	1
66	D66-	23	1
67	V67-	23	1
68	L68-	23	1
69	K69-	23	1
70	E70-	23	1
71	V71-	23	1
72	K72-	23	1
73	A73-	23	1
74	A74-	23	1
75	A75-	23	1
76	S76-	23	1
77	K77-	23	1
78	V78-	23	1
79	K79-	23	1
80	A80-	23	1
81	N81-	23	1
82	L82-	23	1
83	L83-	23	1
84	S84-	23	1
85	V85-	23	1
86	E86-	23	1
87	E87-	23	1
88	A88-	23	1
89	C89-	23	1
90	S90-	23	1
91	L91-	23	1
92	T92-	23	1
93	P93-	23	1
94	P94-	23	1
95	H95-	23	1
96	S96-	23	1
97	A97-	23	1
98	K98-	23	1
99	S99-	23	1
100	K100-	23	1
101	F101-	23	1
102	G102-	23	1
103	Y103-	23	1
104	G104-	23	1
105	A105-	23	1
106	K106-	23	1
107	D107-	23	1
108	V108-	23	1
109	R109-	23	1
110	C110-	23	1
111	H111-	23	1
112	A112-	23	1
113	R113-	23	1
114	K114-	23	1
115	A115-	23	1
116	V116-	23	1
117	A117-	23	1
118	H118-	23	1
119	I119-	23	1
120	N120-	23	1
121	S121-	23	1
122	V122-	23	1
123	W123-	23	1
124	K124-	23	1
125	D125-	23	1
126	L126-	23	1
127	L127-	23	1
128	E128-	23	1
129	D129-	23	1
130	S130-	23	1
131	V131-	23	1
132	T132-	23	1
133	P133-	23	1
134	I134-	23	1
135	D135-	23	1
136	T136-	23	1
137	T137-	23	1
138	I138-	23	1
139	M139-	23	1
140	A140-	23	1
141	K141-	23	1
142	N142-	23	1
143	E143-	23	1
144	V144-	23	1
145	F145-	23	1
146	C146-	23	1
147	V147-	23	1
148	Q148-	23	1
149	P149-	23	1
150	E150-	23	1
151	K151-	23	1
152	G152-	23	1
153	G153-	23	1
154	R154-	23	1
155	K155-	23	1
156	P156-	23	1
157	A157-	23	1
158	R158-	23	1
159	L159-	23	1
160	I160-	23	1
161	V161-	23	1
162	F162-	23	1
163	P163-	23	1
164	D164-	23	1
165	L165-	23	1
166	G166-	23	1
167	V167-	23	1
168	R168-	23	1
169	V169-	23	1
170	C170-	23	1
171	E171-	23	1
172	K172-	23	1
173	M173-	23	1
174	A174-	23	1
175	L175-	23	1
176	Y176-	23	1
177	D177-	23	1
178	V178-	23	1
179	V179-	23	1
180	S180-	23	1
181	K181-	23	1
182	L182-	23	1
183	P183-	23	1
184	L184-	23	1
185	A185-	23	1
186	V186-	23	1
187	M187-	23	1
188	G188-	23	1
189	S189-	23	1
190	S190-	23	1
191	Y191-	23	1
192	G192-	23	1
193	F193-	23	1
194	Q194-	23	1
195	Y195-	23	1
196	S196-	23	1
197	P197-	23	1
198	G198-	23	1
199	Q199-	23	1
200	R200-	23	1
201	V201-	23	1
202	E202-	23	1
203	F203-	23	1
204	L204-	23	1
205	V205-	23	1
206	Q206-	23	1
207	A207-	23	1
208	W208-	23	1
209	K209-	23	1
210	S210-	23	1
211	K211-	23	1
212	K212-	23	1
213	T213-	23	1
214	P214-	23	1
215	M215-	23	1
216	G216-	23	1
217	F217-	23	1
218	S218-	23	1
219	Y219-	23	1
220	D220-	23	1
221	T221-	9	0.391304347826087
221	T221X	14	0.608695652173913
222	R222-	9	0.391304347826087
222	NA	14	0.608695652173913
223	C223-	9	0.391304347826087
223	C223X	8	0.347826086956522
223	NA	6	0.260869565217391
224	F224-	6	0.260869565217391
224	F224X	1	0.0434782608695652
224	NA	16	0.695652173913043
225	D225-	6	0.260869565217391
225	NA	17	0.739130434782609
226	S226-	5	0.217391304347826
226	S226X	16	0.695652173913043
226	NA	2	0.0869565217391304
227	T227-	5	0.217391304347826
227	T227X	18	0.782608695652174
228	V228-	4	0.173913043478261
228	NA	19	0.826086956521739
229	T229-	3	0.130434782608696
229	T229X	1	0.0434782608695652
229	NA	19	0.826086956521739
230	E230-	2	0.0869565217391304
230	NA	21	0.91304347826087
231	S231-	2	0.0869565217391304
231	S231R	1	0.0434782608695652
231	S231X	2	0.0869565217391304
231	NA	18	0.782608695652174
232	D232-	1	0.0434782608695652
232	D232X	2	0.0869565217391304
232	NA	20	0.869565217391304
233	I233-	1	0.0434782608695652
233	NA	22	0.956521739130435
234	R234-	1	0.0434782608695652
234	R234X	1	0.0434782608695652
234	NA	21	0.91304347826087
235	T235-	1	0.0434782608695652
235	NA	22	0.956521739130435
236	E236-	1	0.0434782608695652
236	NA	22	0.956521739130435
237	E237-	1	0.0434782608695652
237	E237X	1	0.0434782608695652
237	NA	21	0.91304347826087
238	A238-	1	0.0434782608695652
238	NA	22	0.956521739130435
239	I239-	1	0.0434782608695652
239	I239X	1	0.0434782608695652
239	NA	21	0.91304347826087
240	Y240-	1	0.0434782608695652
240	Y240X	2	0.0869565217391304
240	NA	20	0.869565217391304
241	Q241-	1	0.0434782608695652
241	NA	22	0.956521739130435
242	C242-	1	0.0434782608695652
242	C242S	1	0.0434782608695652
242	NA	21	0.91304347826087
243	C243-	1	0.0434782608695652
243	NA	22	0.956521739130435
244	D244-	1	0.0434782608695652
244	D244N	1	0.0434782608695652
244	NA	21	0.91304347826087
245	L245-	1	0.0434782608695652
245	NA	22	0.956521739130435
246	D246-	1	0.0434782608695652
246	NA	22	0.956521739130435
247	P247-	1	0.0434782608695652
247	NA	22	0.956521739130435
248	Q248-	1	0.0434782608695652
248	Q248K	1	0.0434782608695652
248	NA	21	0.91304347826087
249	A249-	1	0.0434782608695652
249	NA	22	0.956521739130435
250	R250-	1	0.0434782608695652
250	R250X	4	0.173913043478261
250	NA	18	0.782608695652174
251	V251-	1	0.0434782608695652
251	V251I	1	0.0434782608695652
251	NA	21	0.91304347826087
252	A252-	1	0.0434782608695652
252	NA	22	0.956521739130435
253	I253-	1	0.0434782608695652
253	NA	22	0.956521739130435
254	K254-	1	0.0434782608695652
254	K254R	6	0.260869565217391
254	NA	16	0.695652173913043
255	S255X	1	0.0434782608695652
255	NA	22	0.956521739130435
256	NA	23	1
257	NA	23	1
258	NA	23	1
259	NA	23	1
260	L260X	1	0.0434782608695652
260	NA	22	0.956521739130435
261	NA	23	1
262	V262X	2	0.0869565217391304
262	NA	21	0.91304347826087
263	NA	23	1
264	NA	23	1
265	P265X	1	0.0434782608695652
265	NA	22	0.956521739130435
266	L266X	1	0.0434782608695652
266	NA	22	0.956521739130435
267	NA	23	1
268	N268X	1	0.0434782608695652
268	NA	22	0.956521739130435
269	S269X	1	0.0434782608695652
269	NA	22	0.956521739130435
270	R270X	1	0.0434782608695652
270	NA	22	0.956521739130435
271	NA	23	1
272	E272X	1	0.0434782608695652
272	NA	22	0.956521739130435
273	NA	23	1
274	NA	23	1
275	NA	23	1
276	Y276X	2	0.0869565217391304
276	NA	21	0.91304347826087
277	NA	23	1
278	NA	23	1
279	C279X	1	0.0434782608695652
279	NA	22	0.956521739130435
280	NA	23	1
281	A281X	1	0.0434782608695652
281	NA	22	0.956521739130435
282	NA	23	1
283	NA	23	1
284	V284X	1	0.0434782608695652
284	NA	22	0.956521739130435
285	NA	23	1
286	T286X	1	0.0434782608695652
286	NA	22	0.956521739130435
287	T287X	1	0.0434782608695652
287	NA	22	0.956521739130435
288	NA	23	1
289	NA	23	1
290	NA	23	1
291	NA	23	1
292	T292X	1	0.0434782608695652
292	NA	22	0.956521739130435
293	NA	23	1
294	T294X	1	0.0434782608695652
294	NA	22	0.956521739130435
295	C295X	1	0.0434782608695652
295	NA	22	0.956521739130435
296	Y296X	1	0.0434782608695652
296	NA	22	0.956521739130435
297	NA	23	1
298	NA	23	1
299	A299X	2	0.0869565217391304
299	NA	21	0.91304347826087
300	R300Q	7	0.304347826086957
300	R300X	2	0.0869565217391304
300	NA	14	0.608695652173913
301	A301X	1	0.0434782608695652
301	NA	22	0.956521739130435
302	NA	23	1
303	C303X	1	0.0434782608695652
303	NA	22	0.956521739130435
304	R304X	1	0.0434782608695652
304	NA	22	0.956521739130435
305	NA	23	1
306	A306X	1	0.0434782608695652
306	NA	22	0.956521739130435
307	G307X	1	0.0434782608695652
307	NA	22	0.956521739130435
308	NA	23	1
309	Q309R	5	0.217391304347826
309	Q309X	2	0.0869565217391304
309	NA	16	0.695652173913043
310	D310N	1	0.0434782608695652
310	NA	22	0.956521739130435
311	NA	23	1
312	NA	23	1
313	NA	23	1
314	NA	23	1
315	NA	23	1
316	NA	23	1
317	NA	23	1
318	NA	23	1
319	NA	23	1
320	NA	23	1
321	V321I	1	0.0434782608695652
321	NA	22	0.956521739130435
322	NA	23	1
323	NA	23	1
324	NA	23	1
325	NA	23	1
326	S326-	1	0.0434782608695652
326	NA	22	0.956521739130435
327	A327-	1	0.0434782608695652
327	A327G	1	0.0434782608695652
327	A327M	2	0.0869565217391304
327	NA	19	0.826086956521739
328	G328-	1	0.0434782608695652
328	NA	22	0.956521739130435
329	V329-	2	0.0869565217391304
329	V329X	1	0.0434782608695652
329	NA	20	0.869565217391304
330	Q330-	2	0.0869565217391304
330	Q330R	1	0.0434782608695652
330	NA	20	0.869565217391304
331	E331-	2	0.0869565217391304
331	NA	21	0.91304347826087
332	D332-	2	0.0869565217391304
332	NA	21	0.91304347826087
333	A333-	2	0.0869565217391304
333	A333E	1	0.0434782608695652
333	A333X	2	0.0869565217391304
333	NA	18	0.782608695652174
334	A334-	2	0.0869565217391304
334	NA	21	0.91304347826087
335	S335-	2	0.0869565217391304
335	NA	21	0.91304347826087
336	L336-	2	0.0869565217391304
336	NA	21	0.91304347826087
337	R337-	2	0.0869565217391304
337	NA	21	0.91304347826087
338	A338-	2	0.0869565217391304
338	NA	21	0.91304347826087
339	F339-	2	0.0869565217391304
339	NA	21	0.91304347826087
340	T340-	2	0.0869565217391304
340	NA	21	0.91304347826087
341	E341-	2	0.0869565217391304
341	NA	21	0.91304347826087
342	A342-	3	0.130434782608696
342	A342X	2	0.0869565217391304
342	NA	18	0.782608695652174
343	M343-	3	0.130434782608696
343	M343X	1	0.0434782608695652
343	NA	19	0.826086956521739
344	T344-	4	0.173913043478261
344	NA	19	0.826086956521739
345	R345-	4	0.173913043478261
345	R345X	2	0.0869565217391304
345	NA	17	0.739130434782609
