# Supplementary material for: Epidemic history of hepatitis C virus genotypes and subtypes in Portugal
Source: Sci Rep. 2018 Aug 16;8:12266. doi: 10.1038/s41598-018-30528-0 (PMC6095915; doi:10.1038/s41598-018-30528-0)
Supplement: Supplementary file 2 — Supplementary Data [file 41598_2018_30528_MOESM2_ESM.zip › Supp_data_NS5B_Palladino_et_al/polimorfismosFrequencias_1a_clade2.csv]

Posicao	Polimorfismo	Freq	Proporcao
1	S1-	85	1
2	M2-	85	1
3	S3-	85	1
4	Y4-	85	1
5	S5-	85	1
6	W6-	85	1
7	T7-	85	1
8	G8-	85	1
9	A9-	85	1
10	L10-	85	1
11	I11-	85	1
12	T12-	85	1
13	P13-	85	1
14	C14-	85	1
15	A15-	85	1
16	A16-	85	1
17	E17-	85	1
18	E18-	85	1
19	Q19-	85	1
20	K20-	85	1
21	L21-	85	1
22	P22-	85	1
23	I23-	85	1
24	N24-	85	1
25	A25-	85	1
26	L26-	85	1
27	S27-	85	1
28	N28-	85	1
29	S29-	85	1
30	L30-	85	1
31	L31-	85	1
32	R32-	85	1
33	H33-	85	1
34	H34-	85	1
35	N35-	85	1
36	L36-	85	1
37	V37-	85	1
38	Y38-	85	1
39	S39-	85	1
40	T40-	85	1
41	T41-	85	1
42	S42-	85	1
43	R43-	85	1
44	S44-	85	1
45	A45-	85	1
46	C46-	85	1
47	Q47-	85	1
48	R48-	85	1
49	Q49-	85	1
50	K50-	85	1
51	K51-	85	1
52	V52-	85	1
53	T53-	85	1
54	F54-	85	1
55	D55-	85	1
56	R56-	85	1
57	L57-	85	1
58	Q58-	85	1
59	V59-	85	1
60	L60-	85	1
61	D61-	85	1
62	N62-	85	1
63	H63-	85	1
64	Y64-	85	1
65	Q65-	85	1
66	D66-	85	1
67	V67-	85	1
68	L68-	85	1
69	K69-	85	1
70	E70-	85	1
71	V71-	85	1
72	K72-	85	1
73	A73-	85	1
74	A74-	85	1
75	A75-	85	1
76	S76-	85	1
77	K77-	85	1
78	V78-	85	1
79	K79-	85	1
80	A80-	85	1
81	N81-	85	1
82	L82-	85	1
83	L83-	85	1
84	S84-	85	1
85	V85-	85	1
86	E86-	85	1
87	E87-	85	1
88	A88-	85	1
89	C89-	85	1
90	S90-	85	1
91	L91-	85	1
92	T92-	85	1
93	P93-	85	1
94	P94-	85	1
95	H95-	85	1
96	S96-	85	1
97	A97-	85	1
98	K98-	85	1
99	S99-	85	1
100	K100-	85	1
101	F101-	85	1
102	G102-	85	1
103	Y103-	85	1
104	G104-	85	1
105	A105-	85	1
106	K106-	85	1
107	D107-	85	1
108	V108-	85	1
109	R109-	85	1
110	C110-	85	1
111	H111-	85	1
112	A112-	85	1
113	R113-	85	1
114	K114-	85	1
115	A115-	85	1
116	V116-	85	1
117	N117-	85	1
118	H118-	85	1
119	I119-	85	1
120	N120-	85	1
121	S121-	85	1
122	V122-	85	1
123	W123-	85	1
124	E124-	85	1
125	D125-	85	1
126	L126-	85	1
127	L127-	85	1
128	E128-	85	1
129	D129-	85	1
130	S130-	85	1
131	V131-	85	1
132	T132-	85	1
133	P133-	85	1
134	I134-	85	1
135	D135-	85	1
136	T136-	85	1
137	T137-	85	1
138	I138-	85	1
139	M139-	85	1
140	A140-	85	1
141	K141-	85	1
142	N142-	85	1
143	E143-	85	1
144	V144-	85	1
145	F145-	85	1
146	C146-	85	1
147	V147-	85	1
148	Q148-	85	1
149	P149-	85	1
150	E150-	85	1
151	K151-	85	1
152	G152-	85	1
153	G153-	85	1
154	R154-	85	1
155	K155-	85	1
156	A156-	85	1
157	A157-	85	1
158	R158-	85	1
159	L159-	85	1
160	I160-	85	1
161	V161-	85	1
162	F162-	85	1
163	P163-	85	1
164	D164-	85	1
165	L165-	85	1
166	G166-	85	1
167	V167-	85	1
168	R168-	85	1
169	V169-	85	1
170	C170-	85	1
171	E171-	85	1
172	K172-	85	1
173	M173-	85	1
174	A174-	85	1
175	L175-	85	1
176	Y176-	85	1
177	D177-	85	1
178	V178-	85	1
179	V179-	85	1
180	S180-	85	1
181	K181-	85	1
182	L182-	85	1
183	P183-	85	1
184	L184-	85	1
185	A185-	85	1
186	V186-	85	1
187	M187-	85	1
188	G188-	85	1
189	S189-	85	1
190	S190-	85	1
191	Y191-	85	1
192	G192-	85	1
193	F193-	85	1
194	Q194-	85	1
195	Y195-	85	1
196	S196-	85	1
197	P197-	85	1
198	G198-	85	1
199	Q199-	85	1
200	R200-	85	1
201	V201-	85	1
202	E202-	85	1
203	F203-	85	1
204	L204-	85	1
205	V205-	85	1
206	Q206-	85	1
207	A207-	85	1
208	W208-	85	1
209	K209-	85	1
210	S210-	85	1
211	K211-	85	1
212	K212-	85	1
213	T213-	85	1
214	P214-	85	1
215	M215-	85	1
216	G216-	85	1
217	F217-	85	1
218	S218-	85	1
219	Y219-	85	1
220	D220-	85	1
221	T221-	35	0.411764705882353
221	T221X	50	0.588235294117647
222	R222-	33	0.388235294117647
222	R222X	1	0.0117647058823529
222	NA	51	0.6
223	C223-	27	0.317647058823529
223	C223X	44	0.517647058823529
223	NA	14	0.164705882352941
224	F224-	19	0.223529411764706
224	F224X	2	0.0235294117647059
224	NA	64	0.752941176470588
225	D225-	16	0.188235294117647
225	NA	69	0.811764705882353
226	S226-	16	0.188235294117647
226	S226X	59	0.694117647058824
226	NA	10	0.117647058823529
227	T227-	15	0.176470588235294
227	T227X	64	0.752941176470588
227	NA	6	0.0705882352941176
228	V228-	5	0.0588235294117647
228	V228X	2	0.0235294117647059
228	NA	78	0.917647058823529
229	T229-	5	0.0588235294117647
229	T229X	2	0.0235294117647059
229	NA	78	0.917647058823529
230	E230-	4	0.0470588235294118
230	NA	81	0.952941176470588
231	S231-	3	0.0352941176470588
231	S231G	1	0.0117647058823529
231	S231H	3	0.0352941176470588
231	S231N	10	0.117647058823529
231	S231X	3	0.0352941176470588
231	NA	65	0.764705882352941
232	D232-	2	0.0235294117647059
232	D232X	9	0.105882352941176
232	NA	74	0.870588235294118
233	I233-	2	0.0235294117647059
233	NA	83	0.976470588235294
234	R234-	2	0.0235294117647059
234	R234X	1	0.0117647058823529
234	NA	82	0.964705882352941
235	T235-	2	0.0235294117647059
235	T235M	1	0.0117647058823529
235	NA	82	0.964705882352941
236	E236-	2	0.0235294117647059
236	NA	83	0.976470588235294
237	E237-	1	0.0117647058823529
237	E237X	1	0.0117647058823529
237	NA	83	0.976470588235294
238	A238-	1	0.0117647058823529
238	A238X	1	0.0117647058823529
238	NA	83	0.976470588235294
239	I239-	1	0.0117647058823529
239	I239X	5	0.0588235294117647
239	NA	79	0.929411764705882
240	Y240-	1	0.0117647058823529
240	Y240X	1	0.0117647058823529
240	NA	83	0.976470588235294
241	Q241-	1	0.0117647058823529
241	Q241K	1	0.0117647058823529
241	Q241X	4	0.0470588235294118
241	NA	79	0.929411764705882
242	C242-	1	0.0117647058823529
242	C242S	2	0.0235294117647059
242	NA	82	0.964705882352941
243	C243-	1	0.0117647058823529
243	NA	84	0.988235294117647
244	D244X	1	0.0117647058823529
244	NA	84	0.988235294117647
245	L245X	5	0.0588235294117647
245	NA	80	0.941176470588235
246	D246X	1	0.0117647058823529
246	NA	84	0.988235294117647
247	NA	85	1
248	Q248T	1	0.0117647058823529
248	Q248X	1	0.0117647058823529
248	NA	83	0.976470588235294
249	NA	85	1
250	R250X	4	0.0470588235294118
250	NA	81	0.952941176470588
251	V251M	1	0.0117647058823529
251	NA	84	0.988235294117647
252	A252V	1	0.0117647058823529
252	A252X	1	0.0117647058823529
252	NA	83	0.976470588235294
253	I253X	3	0.0352941176470588
253	NA	82	0.964705882352941
254	K254R	1	0.0117647058823529
254	K254X	2	0.0235294117647059
254	NA	82	0.964705882352941
255	NA	85	1
256	L256X	2	0.0235294117647059
256	NA	83	0.976470588235294
257	T257X	2	0.0235294117647059
257	NA	83	0.976470588235294
258	NA	85	1
259	R259X	1	0.0117647058823529
259	NA	84	0.988235294117647
260	NA	85	1
261	Y261X	1	0.0117647058823529
261	NA	84	0.988235294117647
262	V262X	6	0.0705882352941176
262	NA	79	0.929411764705882
263	NA	85	1
264	G264X	6	0.0705882352941176
264	NA	79	0.929411764705882
265	P265X	5	0.0588235294117647
265	NA	80	0.941176470588235
266	L266X	1	0.0117647058823529
266	NA	84	0.988235294117647
267	T267F	1	0.0117647058823529
267	T267X	2	0.0235294117647059
267	NA	82	0.964705882352941
268	N268X	3	0.0352941176470588
268	NA	82	0.964705882352941
269	S269X	1	0.0117647058823529
269	NA	84	0.988235294117647
270	R270K	7	0.0823529411764706
270	R270X	4	0.0470588235294118
270	NA	74	0.870588235294118
271	G271X	1	0.0117647058823529
271	NA	84	0.988235294117647
272	E272Q	1	0.0117647058823529
272	E272X	2	0.0235294117647059
272	NA	82	0.964705882352941
273	N273S	2	0.0235294117647059
273	N273X	1	0.0117647058823529
273	NA	82	0.964705882352941
274	C274X	1	0.0117647058823529
274	NA	84	0.988235294117647
275	NA	85	1
276	Y276X	3	0.0352941176470588
276	NA	82	0.964705882352941
277	NA	85	1
278	R278X	4	0.0470588235294118
278	NA	81	0.952941176470588
279	C279X	1	0.0117647058823529
279	NA	84	0.988235294117647
280	R280X	2	0.0235294117647059
280	NA	83	0.976470588235294
281	A281X	4	0.0470588235294118
281	NA	81	0.952941176470588
282	S282X	1	0.0117647058823529
282	NA	84	0.988235294117647
283	G283X	3	0.0352941176470588
283	NA	82	0.964705882352941
284	V284X	5	0.0588235294117647
284	NA	80	0.941176470588235
285	NA	85	1
286	T286X	4	0.0470588235294118
286	NA	81	0.952941176470588
287	T287X	3	0.0352941176470588
287	NA	82	0.964705882352941
288	NA	85	1
289	C289X	2	0.0235294117647059
289	NA	83	0.976470588235294
290	G290X	2	0.0235294117647059
290	NA	83	0.976470588235294
291	N291X	3	0.0352941176470588
291	NA	82	0.964705882352941
292	NA	85	1
293	NA	85	1
294	T294X	5	0.0588235294117647
294	NA	80	0.941176470588235
295	C295X	4	0.0470588235294118
295	NA	81	0.952941176470588
296	Y296X	1	0.0117647058823529
296	NA	84	0.988235294117647
297	I297X	1	0.0117647058823529
297	NA	84	0.988235294117647
298	K298X	1	0.0117647058823529
298	NA	84	0.988235294117647
299	A299X	1	0.0117647058823529
299	NA	84	0.988235294117647
300	Q300K	3	0.0352941176470588
300	Q300L	9	0.105882352941176
300	Q300R	28	0.329411764705882
300	Q300X	3	0.0352941176470588
300	NA	42	0.494117647058824
301	NA	85	1
302	NA	85	1
303	C303S	1	0.0117647058823529
303	NA	84	0.988235294117647
304	R304X	1	0.0117647058823529
304	NA	84	0.988235294117647
305	NA	85	1
306	A306X	2	0.0235294117647059
306	NA	83	0.976470588235294
307	G307R	1	0.0117647058823529
307	G307X	2	0.0235294117647059
307	NA	82	0.964705882352941
308	NA	85	1
309	R309Q	23	0.270588235294118
309	R309X	6	0.0705882352941176
309	NA	56	0.658823529411765
310	D310E	1	0.0117647058823529
310	D310X	1	0.0117647058823529
310	NA	83	0.976470588235294
311	NA	85	1
312	T312X	1	0.0117647058823529
312	NA	84	0.988235294117647
313	M313L	1	0.0117647058823529
313	NA	84	0.988235294117647
314	L314X	1	0.0117647058823529
314	NA	84	0.988235294117647
315	V315X	1	0.0117647058823529
315	NA	84	0.988235294117647
316	C316X	2	0.0235294117647059
316	NA	83	0.976470588235294
317	G317X	1	0.0117647058823529
317	NA	84	0.988235294117647
318	NA	85	1
319	D319-	1	0.0117647058823529
319	NA	84	0.988235294117647
320	L320-	1	0.0117647058823529
320	L320X	9	0.105882352941176
320	NA	75	0.882352941176471
321	V321-	1	0.0117647058823529
321	V321X	1	0.0117647058823529
321	NA	83	0.976470588235294
322	V322-	1	0.0117647058823529
322	V322A	1	0.0117647058823529
322	V322X	1	0.0117647058823529
322	NA	82	0.964705882352941
323	I323-	2	0.0235294117647059
323	NA	83	0.976470588235294
324	C324-	2	0.0235294117647059
324	C324X	1	0.0117647058823529
324	NA	82	0.964705882352941
325	E325-	2	0.0235294117647059
325	E325X	3	0.0352941176470588
325	NA	80	0.941176470588235
326	S326-	3	0.0352941176470588
326	S326X	2	0.0235294117647059
326	NA	80	0.941176470588235
327	Q327-	4	0.0470588235294118
327	Q327L	1	0.0117647058823529
327	Q327R	2	0.0235294117647059
327	Q327X	1	0.0117647058823529
327	NA	77	0.905882352941176
328	G328-	6	0.0705882352941176
328	G328X	2	0.0235294117647059
328	NA	77	0.905882352941176
329	V329-	6	0.0705882352941176
329	V329I	2	0.0235294117647059
329	V329X	1	0.0117647058823529
329	NA	76	0.894117647058824
330	Q330-	6	0.0705882352941176
330	Q330P	8	0.0941176470588235
330	Q330X	1	0.0117647058823529
330	NA	70	0.823529411764706
331	E331-	6	0.0705882352941176
331	E331X	1	0.0117647058823529
331	NA	78	0.917647058823529
332	D332-	6	0.0705882352941176
332	D332X	4	0.0470588235294118
332	NA	75	0.882352941176471
333	A333-	6	0.0705882352941176
333	A333X	4	0.0470588235294118
333	NA	75	0.882352941176471
334	A334-	7	0.0823529411764706
334	NA	78	0.917647058823529
335	C335-	7	0.0823529411764706
335	C335A	1	0.0117647058823529
335	C335G	9	0.105882352941176
335	C335S	67	0.788235294117647
335	C335X	1	0.0117647058823529
336	L336-	7	0.0823529411764706
336	NA	78	0.917647058823529
337	R337-	7	0.0823529411764706
337	R337X	1	0.0117647058823529
337	NA	77	0.905882352941176
338	A338-	7	0.0823529411764706
338	A338G	2	0.0235294117647059
338	NA	76	0.894117647058824
339	F339-	7	0.0823529411764706
339	NA	78	0.917647058823529
340	T340-	7	0.0823529411764706
340	NA	78	0.917647058823529
341	E341-	7	0.0823529411764706
341	E341X	1	0.0117647058823529
341	NA	77	0.905882352941176
342	A342-	7	0.0823529411764706
342	A342V	1	0.0117647058823529
342	A342X	2	0.0235294117647059
342	NA	75	0.882352941176471
343	M343-	9	0.105882352941176
343	NA	76	0.894117647058824
344	T344-	9	0.105882352941176
344	T344X	3	0.0352941176470588
344	NA	73	0.858823529411765
345	R345-	11	0.129411764705882
345	R345X	4	0.0470588235294118
345	NA	70	0.823529411764706
346	Y346-	85	1
347	S347-	85	1
348	A348-	85	1
349	P349-	85	1
350	P350-	85	1
351	G351-	85	1
352	D352-	85	1
353	P353-	85	1
354	P354-	85	1
355	Q355-	85	1
356	P356-	85	1
357	E357-	85	1
358	Y358-	85	1
359	D359-	85	1
360	L360-	85	1
361	E361-	85	1
362	L362-	85	1
363	I363-	85	1
364	T364-	85	1
365	S365-	85	1
366	C366-	85	1
367	S367-	85	1
368	S368-	85	1
369	N369-	85	1
370	V370-	85	1
371	S371-	85	1
372	V372-	85	1
373	A373-	85	1
374	H374-	85	1
375	D375-	85	1
376	G376-	85	1
377	A377-	85	1
378	G378-	85	1
379	K379-	85	1
380	R380-	85	1
381	V381-	85	1
382	Y382-	85	1
383	Y383-	85	1
384	L384-	85	1
385	T385-	85	1
386	R386-	85	1
387	D387-	85	1
388	P388-	85	1
389	T389-	85	1
390	T390-	85	1
391	P391-	85	1
392	L392-	85	1
393	A393-	85	1
394	R394-	85	1
395	A395-	85	1
396	A396-	85	1
397	W397-	85	1
398	E398-	85	1
399	T399-	85	1
400	A400-	85	1
401	R401-	85	1
402	H402-	85	1
403	T403-	85	1
404	P404-	85	1
405	V405-	85	1
406	N406-	85	1
407	S407-	85	1
408	W408-	85	1
409	L409-	85	1
410	G410-	85	1
411	N411-	85	1
412	I412-	85	1
413	I413-	85	1
414	M414-	85	1
415	F415-	85	1
416	A416-	85	1
417	P417-	85	1
418	T418-	85	1
419	L419-	85	1
420	W420-	85	1
421	A421-	85	1
422	R422-	85	1
423	M423-	85	1
424	I424-	85	1
425	L425-	85	1
426	M426-	85	1
427	T427-	85	1
428	H428-	85	1
429	F429-	85	1
430	F430-	85	1
431	S431-	85	1
432	V432-	85	1
433	L433-	85	1
434	I434-	85	1
435	A435-	85	1
436	R436-	85	1
437	D437-	85	1
438	Q438-	85	1
439	L439-	85	1
440	E440-	85	1
441	Q441-	85	1
442	A442-	85	1
443	L443-	85	1
444	D444-	85	1
445	C445-	85	1
446	E446-	85	1
447	I447-	85	1
448	Y448-	85	1
449	G449-	85	1
450	A450-	85	1
451	C451-	85	1
452	Y452-	85	1
453	S453-	85	1
454	I454-	85	1
455	E455-	85	1
456	P456-	85	1
457	L457-	85	1
458	D458-	85	1
459	L459-	85	1
460	P460-	85	1
461	P461-	85	1
462	I462-	85	1
463	I463-	85	1
464	Q464-	85	1
465	R465-	85	1
466	L466-	85	1
467	H467-	85	1
468	G468-	85	1
469	L469-	85	1
470	N470-	85	1
471	A471-	85	1
472	F472-	85	1
473	S473-	85	1
474	L474-	85	1
475	H475-	85	1
476	S476-	85	1
477	Y477-	85	1
478	S478-	85	1
479	P479-	85	1
480	G480-	85	1
481	E481-	85	1
482	I482-	85	1
483	N483-	85	1
484	R484-	85	1
485	V485-	85	1
486	A486-	85	1
487	A487-	85	1
488	C488-	85	1
489	L489-	85	1
490	R490-	85	1
491	K491-	85	1
492	L492-	85	1
493	G493-	85	1
494	V494-	85	1
495	P495-	85	1
496	P496-	85	1
497	L497-	85	1
498	R498-	85	1
499	A499-	85	1
500	W500-	85	1
501	R501-	85	1
502	H502-	85	1
503	R503-	85	1
504	A504-	85	1
505	R505-	85	1
506	S506-	85	1
507	V507-	85	1
508	R508-	85	1
509	A509-	85	1
510	K510-	85	1
511	L511-	85	1
512	L512-	85	1
513	S513-	85	1
514	R514-	85	1
515	G515-	85	1
516	G516-	85	1
517	R517-	85	1
518	A518-	85	1
519	A519-	85	1
520	I520-	85	1
521	C521-	85	1
522	G522-	85	1
523	K523-	85	1
524	Y524-	85	1
525	L525-	85	1
526	F526-	85	1
527	N527-	85	1
528	W528-	85	1
529	A529-	85	1
530	V530-	85	1
531	R531-	85	1
532	T532-	85	1
533	K533-	85	1
534	L534-	85	1
535	K535-	85	1
536	L536-	85	1
537	T537-	85	1
538	P538-	85	1
539	I539-	85	1
540	A540-	85	1
541	A541-	85	1
542	A542-	85	1
543	G543-	85	1
544	Q544-	85	1
545	L545-	85	1
546	D546-	85	1
547	L547-	85	1
548	S548-	85	1
549	G549-	85	1
550	W550-	85	1
551	F551-	85	1
552	T552-	85	1
553	A553-	85	1
554	G554-	85	1
555	Y555-	85	1
556	S556-	85	1
557	G557-	85	1
558	G558-	85	1
559	D559-	85	1
560	I560-	85	1
561	Y561-	85	1
562	H562-	85	1
563	S563-	85	1
564	V564-	85	1
565	S565-	85	1
566	R566-	85	1
567	A567-	85	1
568	R568-	85	1
569	P569-	85	1
570	R570-	85	1
571	W571-	85	1
572	F572-	85	1
573	W573-	85	1
574	F574-	85	1
575	C575-	85	1
576	L576-	85	1
577	L577-	85	1
578	L578-	85	1
579	L579-	85	1
580	A580-	85	1
