# Supplementary material for: Epidemic history of hepatitis C virus genotypes and subtypes in Portugal
Source: Sci Rep. 2018 Aug 16;8:12266. doi: 10.1038/s41598-018-30528-0 (PMC6095915; doi:10.1038/s41598-018-30528-0)
Supplement: Supplementary file 2 — Supplementary Data [file 41598_2018_30528_MOESM2_ESM.zip › Supp_data_NS5B_Palladino_et_al/polimorfismosFrequencias_1b.csv]

Posicao	Polimorfismo	Freq	Proporcao
1	NA	35	1
2	NA	35	1
3	NA	35	1
4	NA	35	1
5	NA	35	1
6	NA	35	1
7	NA	35	1
8	NA	35	1
9	NA	35	1
10	NA	35	1
11	NA	35	1
12	NA	35	1
13	NA	35	1
14	NA	35	1
15	NA	35	1
16	NA	35	1
17	NA	35	1
18	NA	35	1
19	NA	35	1
20	NA	35	1
21	NA	35	1
22	NA	35	1
23	NA	35	1
24	NA	35	1
25	NA	35	1
26	NA	35	1
27	NA	35	1
28	NA	35	1
29	NA	35	1
30	NA	35	1
31	NA	35	1
32	NA	35	1
33	NA	35	1
34	NA	35	1
35	NA	35	1
36	NA	35	1
37	NA	35	1
38	NA	35	1
39	NA	35	1
40	NA	35	1
41	NA	35	1
42	NA	35	1
43	NA	35	1
44	NA	35	1
45	NA	35	1
46	NA	35	1
47	NA	35	1
48	NA	35	1
49	NA	35	1
50	NA	35	1
51	NA	35	1
52	NA	35	1
53	NA	35	1
54	NA	35	1
55	NA	35	1
56	NA	35	1
57	NA	35	1
58	NA	35	1
59	NA	35	1
60	NA	35	1
61	NA	35	1
62	NA	35	1
63	NA	35	1
64	NA	35	1
65	NA	35	1
66	NA	35	1
67	NA	35	1
68	NA	35	1
69	NA	35	1
70	NA	35	1
71	NA	35	1
72	NA	35	1
73	NA	35	1
74	NA	35	1
75	NA	35	1
76	NA	35	1
77	NA	35	1
78	NA	35	1
79	NA	35	1
80	NA	35	1
81	NA	35	1
82	NA	35	1
83	NA	35	1
84	NA	35	1
85	NA	35	1
86	NA	35	1
87	NA	35	1
88	NA	35	1
89	NA	35	1
90	NA	35	1
91	NA	35	1
92	NA	35	1
93	NA	35	1
94	NA	35	1
95	NA	35	1
96	NA	35	1
97	NA	35	1
98	NA	35	1
99	NA	35	1
100	NA	35	1
101	NA	35	1
102	NA	35	1
103	NA	35	1
104	NA	35	1
105	NA	35	1
106	NA	35	1
107	NA	35	1
108	NA	35	1
109	NA	35	1
110	NA	35	1
111	NA	35	1
112	NA	35	1
113	NA	35	1
114	NA	35	1
115	NA	35	1
116	NA	35	1
117	NA	35	1
118	NA	35	1
119	NA	35	1
120	NA	35	1
121	NA	35	1
122	NA	35	1
123	NA	35	1
124	NA	35	1
125	NA	35	1
126	NA	35	1
127	NA	35	1
128	NA	35	1
129	NA	35	1
130	NA	35	1
131	NA	35	1
132	NA	35	1
133	NA	35	1
134	NA	35	1
135	NA	35	1
136	NA	35	1
137	NA	35	1
138	NA	35	1
139	NA	35	1
140	NA	35	1
141	NA	35	1
142	NA	35	1
143	NA	35	1
144	NA	35	1
145	NA	35	1
146	NA	35	1
147	NA	35	1
148	NA	35	1
149	NA	35	1
150	NA	35	1
151	NA	35	1
152	NA	35	1
153	NA	35	1
154	NA	35	1
155	NA	35	1
156	NA	35	1
157	NA	35	1
158	NA	35	1
159	NA	35	1
160	NA	35	1
161	NA	35	1
162	NA	35	1
163	NA	35	1
164	NA	35	1
165	NA	35	1
166	NA	35	1
167	NA	35	1
168	NA	35	1
169	NA	35	1
170	NA	35	1
171	NA	35	1
172	NA	35	1
173	NA	35	1
174	NA	35	1
175	NA	35	1
176	NA	35	1
177	NA	35	1
178	NA	35	1
179	NA	35	1
180	NA	35	1
181	NA	35	1
182	NA	35	1
183	NA	35	1
184	NA	35	1
185	NA	35	1
186	NA	35	1
187	NA	35	1
188	NA	35	1
189	NA	35	1
190	NA	35	1
191	NA	35	1
192	NA	35	1
193	NA	35	1
194	NA	35	1
195	NA	35	1
196	NA	35	1
197	NA	35	1
198	NA	35	1
199	NA	35	1
200	NA	35	1
201	NA	35	1
202	NA	35	1
203	NA	35	1
204	NA	35	1
205	NA	35	1
206	NA	35	1
207	NA	35	1
208	NA	35	1
209	NA	35	1
210	NA	35	1
211	NA	35	1
212	NA	35	1
213	NA	35	1
214	NA	35	1
215	NA	35	1
216	NA	35	1
217	NA	35	1
218	NA	35	1
219	NA	35	1
220	NA	35	1
221	T221-	12	0.342857142857143
221	T221X	23	0.657142857142857
222	R222-	12	0.342857142857143
222	R222X	1	0.0285714285714286
222	NA	22	0.628571428571429
223	C223-	11	0.314285714285714
223	C223X	18	0.514285714285714
223	NA	6	0.171428571428571
224	F224-	7	0.2
224	F224X	1	0.0285714285714286
224	NA	27	0.771428571428571
225	D225-	6	0.171428571428571
225	NA	29	0.828571428571429
226	S226-	6	0.171428571428571
226	S226X	21	0.6
226	NA	8	0.228571428571429
227	T227-	6	0.171428571428571
227	T227X	27	0.771428571428571
227	NA	2	0.0571428571428571
228	V228-	1	0.0285714285714286
228	NA	34	0.971428571428571
229	T229-	1	0.0285714285714286
229	T229X	1	0.0285714285714286
229	NA	33	0.942857142857143
230	E230-	1	0.0285714285714286
230	E230X	2	0.0571428571428571
230	NA	32	0.914285714285714
231	S231-	1	0.0285714285714286
231	S231A	1	0.0285714285714286
231	S231N	18	0.514285714285714
231	S231X	1	0.0285714285714286
231	NA	14	0.4
232	D232-	1	0.0285714285714286
232	D232X	3	0.0857142857142857
232	NA	31	0.885714285714286
233	I233-	1	0.0285714285714286
233	I233X	2	0.0571428571428571
233	NA	32	0.914285714285714
234	R234-	1	0.0285714285714286
234	R234X	1	0.0285714285714286
234	NA	33	0.942857142857143
235	V235-	1	0.0285714285714286
235	V235T	1	0.0285714285714286
235	V235X	1	0.0285714285714286
235	NA	32	0.914285714285714
236	E236-	1	0.0285714285714286
236	NA	34	0.971428571428571
237	E237-	1	0.0285714285714286
237	NA	34	0.971428571428571
238	S238-	1	0.0285714285714286
238	S238X	1	0.0285714285714286
238	NA	33	0.942857142857143
239	I239-	1	0.0285714285714286
239	I239X	2	0.0571428571428571
239	NA	32	0.914285714285714
240	Y240-	1	0.0285714285714286
240	NA	34	0.971428571428571
241	Q241-	1	0.0285714285714286
241	NA	34	0.971428571428571
242	C242-	1	0.0285714285714286
242	C242S	1	0.0285714285714286
242	C242X	2	0.0571428571428571
242	NA	31	0.885714285714286
243	C243-	1	0.0285714285714286
243	C243X	1	0.0285714285714286
243	NA	33	0.942857142857143
244	D244-	1	0.0285714285714286
244	NA	34	0.971428571428571
245	L245X	2	0.0571428571428571
245	NA	33	0.942857142857143
246	NA	35	1
247	NA	35	1
248	E248X	1	0.0285714285714286
248	NA	34	0.971428571428571
249	NA	35	1
250	R250K	1	0.0285714285714286
250	R250X	4	0.114285714285714
250	NA	30	0.857142857142857
251	Q251L	1	0.0285714285714286
251	NA	34	0.971428571428571
252	A252V	6	0.171428571428571
252	A252X	1	0.0285714285714286
252	NA	28	0.8
253	NA	35	1
254	R254K	8	0.228571428571429
254	R254X	2	0.0571428571428571
254	NA	25	0.714285714285714
255	NA	35	1
256	NA	35	1
257	T257X	2	0.0571428571428571
257	NA	33	0.942857142857143
258	E258X	1	0.0285714285714286
258	NA	34	0.971428571428571
259	NA	35	1
260	L260X	1	0.0285714285714286
260	NA	34	0.971428571428571
261	Y261X	1	0.0285714285714286
261	NA	34	0.971428571428571
262	I262V	5	0.142857142857143
262	I262X	1	0.0285714285714286
262	NA	29	0.828571428571429
263	G263X	1	0.0285714285714286
263	NA	34	0.971428571428571
264	G264X	1	0.0285714285714286
264	NA	34	0.971428571428571
265	P265X	4	0.114285714285714
265	NA	31	0.885714285714286
266	L266X	2	0.0571428571428571
266	NA	33	0.942857142857143
267	T267X	2	0.0571428571428571
267	NA	33	0.942857142857143
268	N268X	1	0.0285714285714286
268	NA	34	0.971428571428571
269	NA	35	1
270	K270R	1	0.0285714285714286
270	K270X	1	0.0285714285714286
270	NA	33	0.942857142857143
271	G271W	1	0.0285714285714286
271	NA	34	0.971428571428571
272	Q272X	1	0.0285714285714286
272	NA	34	0.971428571428571
273	NA	35	1
274	NA	35	1
275	G275X	2	0.0571428571428571
275	NA	33	0.942857142857143
276	NA	35	1
277	NA	35	1
278	NA	35	1
279	NA	35	1
280	R280X	1	0.0285714285714286
280	NA	34	0.971428571428571
281	A281X	2	0.0571428571428571
281	NA	33	0.942857142857143
282	NA	35	1
283	G283X	2	0.0571428571428571
283	NA	33	0.942857142857143
284	NA	35	1
285	NA	35	1
286	NA	35	1
287	T287X	3	0.0857142857142857
287	NA	32	0.914285714285714
288	NA	35	1
289	NA	35	1
290	G290X	2	0.0571428571428571
290	NA	33	0.942857142857143
291	N291X	1	0.0285714285714286
291	NA	34	0.971428571428571
292	NA	35	1
293	NA	35	1
294	NA	35	1
295	NA	35	1
296	Y296X	1	0.0285714285714286
296	NA	34	0.971428571428571
297	NA	35	1
298	K298X	2	0.0571428571428571
298	NA	33	0.942857142857143
299	NA	35	1
300	S300A	2	0.0571428571428571
300	S300T	8	0.228571428571429
300	S300X	1	0.0285714285714286
300	NA	24	0.685714285714286
301	A301X	1	0.0285714285714286
301	NA	34	0.971428571428571
302	NA	35	1
303	NA	35	1
304	NA	35	1
305	A305-	1	0.0285714285714286
305	A305X	1	0.0285714285714286
305	NA	33	0.942857142857143
306	A306-	1	0.0285714285714286
306	A306X	3	0.0857142857142857
306	NA	31	0.885714285714286
307	K307-	1	0.0285714285714286
307	K307Q	1	0.0285714285714286
307	NA	33	0.942857142857143
308	L308-	1	0.0285714285714286
308	NA	34	0.971428571428571
309	Q309-	1	0.0285714285714286
309	Q309R	6	0.171428571428571
309	NA	28	0.8
310	D310-	1	0.0285714285714286
310	NA	34	0.971428571428571
311	C311-	1	0.0285714285714286
311	NA	34	0.971428571428571
312	T312-	1	0.0285714285714286
312	T312X	1	0.0285714285714286
312	NA	33	0.942857142857143
313	M313-	1	0.0285714285714286
313	NA	34	0.971428571428571
314	L314-	1	0.0285714285714286
314	L314X	1	0.0285714285714286
314	NA	33	0.942857142857143
315	V315-	1	0.0285714285714286
315	NA	34	0.971428571428571
316	C316-	1	0.0285714285714286
316	C316N	11	0.314285714285714
316	NA	23	0.657142857142857
317	G317-	1	0.0285714285714286
317	G317X	2	0.0571428571428571
317	NA	32	0.914285714285714
318	D318-	1	0.0285714285714286
318	D318X	1	0.0285714285714286
318	NA	33	0.942857142857143
319	D319-	1	0.0285714285714286
319	D319X	1	0.0285714285714286
319	NA	33	0.942857142857143
320	L320-	2	0.0571428571428571
320	L320X	3	0.0857142857142857
320	NA	30	0.857142857142857
321	V321-	2	0.0571428571428571
321	NA	33	0.942857142857143
322	V322-	2	0.0571428571428571
322	V322X	2	0.0571428571428571
322	NA	31	0.885714285714286
323	I323-	2	0.0571428571428571
323	NA	33	0.942857142857143
324	C324-	2	0.0571428571428571
324	C324X	1	0.0285714285714286
324	NA	32	0.914285714285714
325	E325-	2	0.0571428571428571
325	E325X	1	0.0285714285714286
325	NA	32	0.914285714285714
326	S326-	2	0.0571428571428571
326	S326X	6	0.171428571428571
326	NA	27	0.771428571428571
327	A327-	2	0.0571428571428571
327	A327X	1	0.0285714285714286
327	NA	32	0.914285714285714
328	G328-	3	0.0857142857142857
328	G328X	1	0.0285714285714286
328	NA	31	0.885714285714286
329	T329-	3	0.0857142857142857
329	T329V	1	0.0285714285714286
329	T329X	1	0.0285714285714286
329	NA	30	0.857142857142857
330	Q330-	4	0.114285714285714
330	Q330X	2	0.0571428571428571
330	NA	29	0.828571428571429
331	E331-	4	0.114285714285714
331	E331X	1	0.0285714285714286
331	NA	30	0.857142857142857
332	D332-	4	0.114285714285714
332	D332X	1	0.0285714285714286
332	NA	30	0.857142857142857
333	A333-	5	0.142857142857143
333	A333X	1	0.0285714285714286
333	NA	29	0.828571428571429
334	A334-	5	0.142857142857143
334	NA	30	0.857142857142857
335	S335-	5	0.142857142857143
335	S335N	2	0.0571428571428571
335	S335R	1	0.0285714285714286
335	NA	27	0.771428571428571
336	L336-	5	0.142857142857143
336	L336X	1	0.0285714285714286
336	NA	29	0.828571428571429
337	R337-	5	0.142857142857143
337	NA	30	0.857142857142857
338	V338-	5	0.142857142857143
338	V338A	1	0.0285714285714286
338	V338X	3	0.0857142857142857
338	NA	26	0.742857142857143
339	F339-	5	0.142857142857143
339	NA	30	0.857142857142857
340	T340-	5	0.142857142857143
340	NA	30	0.857142857142857
341	E341-	5	0.142857142857143
341	E341X	1	0.0285714285714286
341	NA	29	0.828571428571429
342	A342-	6	0.171428571428571
342	A342X	3	0.0857142857142857
342	NA	26	0.742857142857143
343	M343-	9	0.257142857142857
343	NA	26	0.742857142857143
344	T344-	9	0.257142857142857
344	T344X	3	0.0857142857142857
344	NA	23	0.657142857142857
345	R345-	12	0.342857142857143
345	NA	23	0.657142857142857
