# Supplementary material for: Epidemic history of hepatitis C virus genotypes and subtypes in Portugal
Source: Sci Rep. 2018 Aug 16;8:12266. doi: 10.1038/s41598-018-30528-0 (PMC6095915; doi:10.1038/s41598-018-30528-0)
Supplement: Supplementary file 2 — Supplementary Data [file 41598_2018_30528_MOESM2_ESM.zip › Supp_data_NS5B_Palladino_et_al/polimorfismosFrequencias_2.csv]

Posicao	Polimorfismo	Freq	Proporcao
1	NA	3	1
2	NA	3	1
3	NA	3	1
4	NA	3	1
5	NA	3	1
6	NA	3	1
7	NA	3	1
8	NA	3	1
9	NA	3	1
10	NA	3	1
11	NA	3	1
12	NA	3	1
13	NA	3	1
14	NA	3	1
15	NA	3	1
16	NA	3	1
17	NA	3	1
18	NA	3	1
19	NA	3	1
20	NA	3	1
21	NA	3	1
22	NA	3	1
23	NA	3	1
24	NA	3	1
25	NA	3	1
26	NA	3	1
27	NA	3	1
28	NA	3	1
29	NA	3	1
30	NA	3	1
31	NA	3	1
32	NA	3	1
33	NA	3	1
34	NA	3	1
35	NA	3	1
36	NA	3	1
37	NA	3	1
38	NA	3	1
39	NA	3	1
40	NA	3	1
41	NA	3	1
42	NA	3	1
43	NA	3	1
44	NA	3	1
45	NA	3	1
46	NA	3	1
47	NA	3	1
48	NA	3	1
49	NA	3	1
50	NA	3	1
51	NA	3	1
52	NA	3	1
53	NA	3	1
54	NA	3	1
55	NA	3	1
56	NA	3	1
57	NA	3	1
58	NA	3	1
59	NA	3	1
60	NA	3	1
61	NA	3	1
62	NA	3	1
63	NA	3	1
64	NA	3	1
65	NA	3	1
66	NA	3	1
67	NA	3	1
68	NA	3	1
69	NA	3	1
70	NA	3	1
71	NA	3	1
72	NA	3	1
73	NA	3	1
74	NA	3	1
75	NA	3	1
76	NA	3	1
77	NA	3	1
78	NA	3	1
79	NA	3	1
80	NA	3	1
81	NA	3	1
82	NA	3	1
83	NA	3	1
84	NA	3	1
85	NA	3	1
86	NA	3	1
87	NA	3	1
88	NA	3	1
89	NA	3	1
90	NA	3	1
91	NA	3	1
92	NA	3	1
93	NA	3	1
94	NA	3	1
95	NA	3	1
96	NA	3	1
97	NA	3	1
98	NA	3	1
99	NA	3	1
100	NA	3	1
101	NA	3	1
102	NA	3	1
103	NA	3	1
104	NA	3	1
105	NA	3	1
106	NA	3	1
107	NA	3	1
108	NA	3	1
109	NA	3	1
110	NA	3	1
111	NA	3	1
112	NA	3	1
113	NA	3	1
114	NA	3	1
115	NA	3	1
116	NA	3	1
117	NA	3	1
118	NA	3	1
119	NA	3	1
120	NA	3	1
121	NA	3	1
122	NA	3	1
123	NA	3	1
124	NA	3	1
125	NA	3	1
126	NA	3	1
127	NA	3	1
128	NA	3	1
129	NA	3	1
130	NA	3	1
131	NA	3	1
132	NA	3	1
133	NA	3	1
134	NA	3	1
135	NA	3	1
136	NA	3	1
137	NA	3	1
138	NA	3	1
139	NA	3	1
140	NA	3	1
141	NA	3	1
142	NA	3	1
143	NA	3	1
144	NA	3	1
145	NA	3	1
146	NA	3	1
147	NA	3	1
148	NA	3	1
149	NA	3	1
150	NA	3	1
151	NA	3	1
152	NA	3	1
153	NA	3	1
154	NA	3	1
155	NA	3	1
156	NA	3	1
157	NA	3	1
158	NA	3	1
159	NA	3	1
160	NA	3	1
161	NA	3	1
162	NA	3	1
163	NA	3	1
164	NA	3	1
165	NA	3	1
166	NA	3	1
167	NA	3	1
168	NA	3	1
169	NA	3	1
170	NA	3	1
171	NA	3	1
172	NA	3	1
173	NA	3	1
174	NA	3	1
175	NA	3	1
176	NA	3	1
177	NA	3	1
178	NA	3	1
179	NA	3	1
180	NA	3	1
181	NA	3	1
182	NA	3	1
183	NA	3	1
184	NA	3	1
185	NA	3	1
186	NA	3	1
187	X187-	3	1
188	G188-	3	1
189	E189-	3	1
190	A190-	3	1
191	Y191-	3	1
192	G192-	3	1
193	F193-	3	1
194	Q194-	3	1
195	Y195-	3	1
196	S196-	3	1
197	P197-	3	1
198	A198-	3	1
199	Q199-	3	1
200	R200-	3	1
201	V201-	3	1
202	D202-	3	1
203	F203-	3	1
204	L204-	3	1
205	L205-	3	1
206	K206-	3	1
207	A207-	3	1
208	W208-	3	1
209	K209-	3	1
210	S210-	3	1
211	K211-	3	1
212	K212-	3	1
213	T213-	3	1
214	P214-	3	1
215	M215-	3	1
216	G216-	3	1
217	F217-	3	1
218	S218-	3	1
219	Y219-	3	1
220	D220-	3	1
221	T221-	1	0.333333333333333
221	T221X	2	0.666666666666667
222	R222-	1	0.333333333333333
222	NA	2	0.666666666666667
223	C223-	1	0.333333333333333
223	NA	2	0.666666666666667
224	NA	3	1
225	NA	3	1
226	S226X	2	0.666666666666667
226	NA	1	0.333333333333333
227	T227X	3	1
228	NA	3	1
229	NA	3	1
230	NA	3	1
231	NA	3	1
232	NA	3	1
233	NA	3	1
234	NA	3	1
235	NA	3	1
236	NA	3	1
237	NA	3	1
238	NA	3	1
239	NA	3	1
240	NA	3	1
241	Q241L	1	0.333333333333333
241	NA	2	0.666666666666667
242	A242X	1	0.333333333333333
242	NA	2	0.666666666666667
243	NA	3	1
244	NA	3	1
245	L245M	1	0.333333333333333
245	NA	2	0.666666666666667
246	S246P	3	1
247	K247E	3	1
248	NA	3	1
249	T249A	3	1
250	NA	3	1
251	NA	3	1
252	V252A	3	1
253	NA	3	1
254	NA	3	1
255	NA	3	1
256	NA	3	1
257	NA	3	1
258	NA	3	1
259	NA	3	1
260	NA	3	1
261	NA	3	1
262	NA	3	1
263	NA	3	1
264	NA	3	1
265	NA	3	1
266	NA	3	1
267	NA	3	1
268	NA	3	1
269	NA	3	1
270	NA	3	1
271	NA	3	1
272	NA	3	1
273	A273S	1	0.333333333333333
273	NA	2	0.666666666666667
274	NA	3	1
275	G275X	1	0.333333333333333
275	NA	2	0.666666666666667
276	NA	3	1
277	NA	3	1
278	NA	3	1
279	NA	3	1
280	NA	3	1
281	NA	3	1
282	NA	3	1
283	NA	3	1
284	NA	3	1
285	L285F	3	1
286	NA	3	1
287	NA	3	1
288	NA	3	1
289	NA	3	1
290	NA	3	1
291	NA	3	1
292	NA	3	1
293	I293X	1	0.333333333333333
293	NA	2	0.666666666666667
294	NA	3	1
295	NA	3	1
296	NA	3	1
297	NA	3	1
298	NA	3	1
299	NA	3	1
300	S300L	3	1
301	NA	3	1
302	NA	3	1
303	NA	3	1
304	NA	3	1
305	NA	3	1
306	NA	3	1
307	NA	3	1
308	I308V	1	0.333333333333333
308	NA	2	0.666666666666667
309	I309N	2	0.666666666666667
309	NA	1	0.333333333333333
310	K310N	3	1
311	NA	3	1
312	NA	3	1
313	NA	3	1
314	NA	3	1
315	NA	3	1
316	C316X	1	0.333333333333333
316	NA	2	0.666666666666667
317	NA	3	1
318	NA	3	1
319	NA	3	1
320	NA	3	1
321	NA	3	1
322	NA	3	1
323	NA	3	1
324	NA	3	1
325	NA	3	1
326	NA	3	1
327	NA	3	1
328	NA	3	1
329	I329T	3	1
330	NA	3	1
331	NA	3	1
332	NA	3	1
333	NA	3	1
334	R334Q	2	0.666666666666667
334	NA	1	0.333333333333333
335	NA	3	1
336	NA	3	1
337	NA	3	1
338	V338A	1	0.333333333333333
338	NA	2	0.666666666666667
339	NA	3	1
340	NA	3	1
341	NA	3	1
342	NA	3	1
343	NA	3	1
344	NA	3	1
345	NA	3	1
