# Supplementary material for: Epidemic history of hepatitis C virus genotypes and subtypes in Portugal
Source: Sci Rep. 2018 Aug 16;8:12266. doi: 10.1038/s41598-018-30528-0 (PMC6095915; doi:10.1038/s41598-018-30528-0)
Supplement: Supplementary file 2 — Supplementary Data [file 41598_2018_30528_MOESM2_ESM.zip › Supp_data_NS5B_Palladino_et_al/polimorfismosFrequencias_2a.csv]

Posicao	Polimorfismo	Freq	Proporcao
1	NA	2	1
2	NA	2	1
3	NA	2	1
4	NA	2	1
5	NA	2	1
6	NA	2	1
7	NA	2	1
8	NA	2	1
9	NA	2	1
10	NA	2	1
11	NA	2	1
12	NA	2	1
13	NA	2	1
14	NA	2	1
15	NA	2	1
16	NA	2	1
17	NA	2	1
18	NA	2	1
19	NA	2	1
20	NA	2	1
21	NA	2	1
22	NA	2	1
23	NA	2	1
24	NA	2	1
25	NA	2	1
26	NA	2	1
27	NA	2	1
28	NA	2	1
29	NA	2	1
30	NA	2	1
31	NA	2	1
32	NA	2	1
33	NA	2	1
34	NA	2	1
35	NA	2	1
36	NA	2	1
37	NA	2	1
38	NA	2	1
39	NA	2	1
40	NA	2	1
41	NA	2	1
42	NA	2	1
43	NA	2	1
44	NA	2	1
45	NA	2	1
46	NA	2	1
47	NA	2	1
48	NA	2	1
49	NA	2	1
50	NA	2	1
51	NA	2	1
52	NA	2	1
53	NA	2	1
54	NA	2	1
55	NA	2	1
56	NA	2	1
57	NA	2	1
58	NA	2	1
59	NA	2	1
60	NA	2	1
61	NA	2	1
62	NA	2	1
63	NA	2	1
64	NA	2	1
65	NA	2	1
66	NA	2	1
67	NA	2	1
68	NA	2	1
69	NA	2	1
70	NA	2	1
71	NA	2	1
72	NA	2	1
73	NA	2	1
74	NA	2	1
75	NA	2	1
76	NA	2	1
77	NA	2	1
78	NA	2	1
79	NA	2	1
80	NA	2	1
81	NA	2	1
82	NA	2	1
83	NA	2	1
84	NA	2	1
85	NA	2	1
86	NA	2	1
87	NA	2	1
88	NA	2	1
89	NA	2	1
90	NA	2	1
91	NA	2	1
92	NA	2	1
93	NA	2	1
94	NA	2	1
95	NA	2	1
96	NA	2	1
97	NA	2	1
98	NA	2	1
99	NA	2	1
100	NA	2	1
101	NA	2	1
102	NA	2	1
103	NA	2	1
104	NA	2	1
105	NA	2	1
106	NA	2	1
107	NA	2	1
108	NA	2	1
109	NA	2	1
110	NA	2	1
111	NA	2	1
112	NA	2	1
113	NA	2	1
114	NA	2	1
115	NA	2	1
116	NA	2	1
117	NA	2	1
118	NA	2	1
119	NA	2	1
120	NA	2	1
121	NA	2	1
122	NA	2	1
123	NA	2	1
124	NA	2	1
125	NA	2	1
126	NA	2	1
127	NA	2	1
128	NA	2	1
129	NA	2	1
130	NA	2	1
131	NA	2	1
132	NA	2	1
133	NA	2	1
134	NA	2	1
135	NA	2	1
136	NA	2	1
137	NA	2	1
138	NA	2	1
139	NA	2	1
140	NA	2	1
141	NA	2	1
142	NA	2	1
143	NA	2	1
144	NA	2	1
145	NA	2	1
146	NA	2	1
147	NA	2	1
148	NA	2	1
149	NA	2	1
150	NA	2	1
151	NA	2	1
152	NA	2	1
153	NA	2	1
154	NA	2	1
155	NA	2	1
156	NA	2	1
157	NA	2	1
158	NA	2	1
159	NA	2	1
160	NA	2	1
161	NA	2	1
162	NA	2	1
163	NA	2	1
164	NA	2	1
165	NA	2	1
166	NA	2	1
167	NA	2	1
168	NA	2	1
169	NA	2	1
170	NA	2	1
171	NA	2	1
172	NA	2	1
173	NA	2	1
174	NA	2	1
175	NA	2	1
176	NA	2	1
177	NA	2	1
178	NA	2	1
179	NA	2	1
180	NA	2	1
181	NA	2	1
182	NA	2	1
183	NA	2	1
184	NA	2	1
185	NA	2	1
186	NA	2	1
187	NA	2	1
188	NA	2	1
189	NA	2	1
190	NA	2	1
191	NA	2	1
192	NA	2	1
193	NA	2	1
194	NA	2	1
195	NA	2	1
196	NA	2	1
197	NA	2	1
198	NA	2	1
199	NA	2	1
200	NA	2	1
201	NA	2	1
202	NA	2	1
203	NA	2	1
204	NA	2	1
205	NA	2	1
206	NA	2	1
207	NA	2	1
208	NA	2	1
209	NA	2	1
210	NA	2	1
211	NA	2	1
212	NA	2	1
213	NA	2	1
214	NA	2	1
215	NA	2	1
216	NA	2	1
217	NA	2	1
218	NA	2	1
219	NA	2	1
220	NA	2	1
221	T221X	2	1
222	NA	2	1
223	C223X	2	1
224	NA	2	1
225	NA	2	1
226	S226X	2	1
227	T227X	2	1
228	NA	2	1
229	NA	2	1
230	NA	2	1
231	NA	2	1
232	NA	2	1
233	NA	2	1
234	NA	2	1
235	NA	2	1
236	NA	2	1
237	NA	2	1
238	NA	2	1
239	NA	2	1
240	NA	2	1
241	R241Q	2	1
242	NA	2	1
243	NA	2	1
244	NA	2	1
245	L245X	1	0.5
245	NA	1	0.5
246	P246T	2	1
247	NA	2	1
248	NA	2	1
249	NA	2	1
250	H250R	2	1
251	NA	2	1
252	NA	2	1
253	NA	2	1
254	NA	2	1
255	NA	2	1
256	NA	2	1
257	T257X	1	0.5
257	NA	1	0.5
258	NA	2	1
259	NA	2	1
260	NA	2	1
261	NA	2	1
262	NA	2	1
263	NA	2	1
264	NA	2	1
265	NA	2	1
266	NA	2	1
267	F267L	2	1
268	NA	2	1
269	NA	2	1
270	NA	2	1
271	NA	2	1
272	NA	2	1
273	NA	2	1
274	NA	2	1
275	NA	2	1
276	NA	2	1
277	NA	2	1
278	NA	2	1
279	NA	2	1
280	NA	2	1
281	NA	2	1
282	NA	2	1
283	NA	2	1
284	NA	2	1
285	NA	2	1
286	NA	2	1
287	NA	2	1
288	NA	2	1
289	NA	2	1
290	NA	2	1
291	NA	2	1
292	NA	2	1
293	NA	2	1
294	NA	2	1
295	NA	2	1
296	Y296X	1	0.5
296	NA	1	0.5
297	NA	2	1
298	NA	2	1
299	NA	2	1
300	NA	2	1
301	NA	2	1
302	NA	2	1
303	NA	2	1
304	NA	2	1
305	NA	2	1
306	NA	2	1
307	NA	2	1
308	NA	2	1
309	I309V	2	1
310	NA	2	1
311	NA	2	1
312	NA	2	1
313	NA	2	1
314	NA	2	1
315	V315X	1	0.5
315	NA	1	0.5
316	NA	2	1
317	NA	2	1
318	NA	2	1
319	NA	2	1
320	NA	2	1
321	NA	2	1
322	NA	2	1
323	NA	2	1
324	S324X	1	0.5
324	NA	1	0.5
325	NA	2	1
326	NA	2	1
327	NA	2	1
328	NA	2	1
329	NA	2	1
330	NA	2	1
331	NA	2	1
332	NA	2	1
333	NA	2	1
334	NA	2	1
335	NA	2	1
336	NA	2	1
337	NA	2	1
338	NA	2	1
339	NA	2	1
340	NA	2	1
341	NA	2	1
342	NA	2	1
343	NA	2	1
344	NA	2	1
345	NA	2	1
