# Supplementary material for: Epidemic history of hepatitis C virus genotypes and subtypes in Portugal
Source: Sci Rep. 2018 Aug 16;8:12266. doi: 10.1038/s41598-018-30528-0 (PMC6095915; doi:10.1038/s41598-018-30528-0)
Supplement: Supplementary file 2 — Supplementary Data [file 41598_2018_30528_MOESM2_ESM.zip › Supp_data_NS5B_Palladino_et_al/polimorfismosFrequencias_2c.csv]

Posicao	Polimorfismo	Freq	Proporcao
1	-1S	1	0.333333333333333
1	NA	2	0.666666666666667
2	-2M	1	0.333333333333333
2	NA	2	0.666666666666667
3	-3S	1	0.333333333333333
3	NA	2	0.666666666666667
4	-4Y	1	0.333333333333333
4	NA	2	0.666666666666667
5	-5S	1	0.333333333333333
5	NA	2	0.666666666666667
6	-6W	1	0.333333333333333
6	NA	2	0.666666666666667
7	-7T	1	0.333333333333333
7	NA	2	0.666666666666667
8	-8G	1	0.333333333333333
8	NA	2	0.666666666666667
9	-9A	1	0.333333333333333
9	NA	2	0.666666666666667
10	-10L	1	0.333333333333333
10	NA	2	0.666666666666667
11	-11V	1	0.333333333333333
11	NA	2	0.666666666666667
12	-12T	1	0.333333333333333
12	NA	2	0.666666666666667
13	-13P	1	0.333333333333333
13	NA	2	0.666666666666667
14	-14C	1	0.333333333333333
14	NA	2	0.666666666666667
15	-15A	1	0.333333333333333
15	NA	2	0.666666666666667
16	-16A	1	0.333333333333333
16	NA	2	0.666666666666667
17	-17E	1	0.333333333333333
17	NA	2	0.666666666666667
18	-18E	1	0.333333333333333
18	NA	2	0.666666666666667
19	-19Q	1	0.333333333333333
19	NA	2	0.666666666666667
20	-20K	1	0.333333333333333
20	NA	2	0.666666666666667
21	-21L	1	0.333333333333333
21	NA	2	0.666666666666667
22	-22P	1	0.333333333333333
22	NA	2	0.666666666666667
23	-23I	1	0.333333333333333
23	NA	2	0.666666666666667
24	-24N	1	0.333333333333333
24	NA	2	0.666666666666667
25	-25A	1	0.333333333333333
25	NA	2	0.666666666666667
26	-26L	1	0.333333333333333
26	NA	2	0.666666666666667
27	-27S	1	0.333333333333333
27	NA	2	0.666666666666667
28	-28N	1	0.333333333333333
28	NA	2	0.666666666666667
29	-29S	1	0.333333333333333
29	NA	2	0.666666666666667
30	-30L	1	0.333333333333333
30	NA	2	0.666666666666667
31	-31L	1	0.333333333333333
31	NA	2	0.666666666666667
32	-32R	1	0.333333333333333
32	NA	2	0.666666666666667
33	-33H	1	0.333333333333333
33	NA	2	0.666666666666667
34	-34H	1	0.333333333333333
34	NA	2	0.666666666666667
35	-35N	1	0.333333333333333
35	NA	2	0.666666666666667
36	-36L	1	0.333333333333333
36	NA	2	0.666666666666667
37	-37V	1	0.333333333333333
37	NA	2	0.666666666666667
38	-38Y	1	0.333333333333333
38	NA	2	0.666666666666667
39	-39S	1	0.333333333333333
39	NA	2	0.666666666666667
40	-40T	1	0.333333333333333
40	NA	2	0.666666666666667
41	-41T	1	0.333333333333333
41	NA	2	0.666666666666667
42	-42S	1	0.333333333333333
42	NA	2	0.666666666666667
43	-43R	1	0.333333333333333
43	NA	2	0.666666666666667
44	-44S	1	0.333333333333333
44	NA	2	0.666666666666667
45	-45A	1	0.333333333333333
45	NA	2	0.666666666666667
46	-46C	1	0.333333333333333
46	NA	2	0.666666666666667
47	-47Q	1	0.333333333333333
47	NA	2	0.666666666666667
48	-48R	1	0.333333333333333
48	NA	2	0.666666666666667
49	-49Q	1	0.333333333333333
49	NA	2	0.666666666666667
50	-50K	1	0.333333333333333
50	NA	2	0.666666666666667
51	-51K	1	0.333333333333333
51	NA	2	0.666666666666667
52	-52V	1	0.333333333333333
52	NA	2	0.666666666666667
53	-53T	1	0.333333333333333
53	NA	2	0.666666666666667
54	-54F	1	0.333333333333333
54	NA	2	0.666666666666667
55	-55D	1	0.333333333333333
55	NA	2	0.666666666666667
56	-56R	1	0.333333333333333
56	NA	2	0.666666666666667
57	-57L	1	0.333333333333333
57	NA	2	0.666666666666667
58	-58Q	1	0.333333333333333
58	NA	2	0.666666666666667
59	-59V	1	0.333333333333333
59	NA	2	0.666666666666667
60	-60L	1	0.333333333333333
60	NA	2	0.666666666666667
61	-61D	1	0.333333333333333
61	NA	2	0.666666666666667
62	-62S	1	0.333333333333333
62	NA	2	0.666666666666667
63	-63H	1	0.333333333333333
63	NA	2	0.666666666666667
64	-64Y	1	0.333333333333333
64	NA	2	0.666666666666667
65	-65Q	1	0.333333333333333
65	NA	2	0.666666666666667
66	-66D	1	0.333333333333333
66	NA	2	0.666666666666667
67	-67V	1	0.333333333333333
67	NA	2	0.666666666666667
68	-68L	1	0.333333333333333
68	NA	2	0.666666666666667
69	-69K	1	0.333333333333333
69	NA	2	0.666666666666667
70	-70E	1	0.333333333333333
70	NA	2	0.666666666666667
71	-71V	1	0.333333333333333
71	NA	2	0.666666666666667
72	-72K	1	0.333333333333333
72	NA	2	0.666666666666667
73	-73A	1	0.333333333333333
73	NA	2	0.666666666666667
74	-74A	1	0.333333333333333
74	NA	2	0.666666666666667
75	-75A	1	0.333333333333333
75	NA	2	0.666666666666667
76	-76S	1	0.333333333333333
76	NA	2	0.666666666666667
77	-77K	1	0.333333333333333
77	NA	2	0.666666666666667
78	-78V	1	0.333333333333333
78	NA	2	0.666666666666667
79	-79K	1	0.333333333333333
79	NA	2	0.666666666666667
80	-80A	1	0.333333333333333
80	NA	2	0.666666666666667
81	-81N	1	0.333333333333333
81	NA	2	0.666666666666667
82	-82L	1	0.333333333333333
82	NA	2	0.666666666666667
83	-83L	1	0.333333333333333
83	NA	2	0.666666666666667
84	-84S	1	0.333333333333333
84	NA	2	0.666666666666667
85	-85V	1	0.333333333333333
85	NA	2	0.666666666666667
86	-86E	1	0.333333333333333
86	NA	2	0.666666666666667
87	-87E	1	0.333333333333333
87	NA	2	0.666666666666667
88	-88A	1	0.333333333333333
88	NA	2	0.666666666666667
89	-89C	1	0.333333333333333
89	NA	2	0.666666666666667
90	-90S	1	0.333333333333333
90	NA	2	0.666666666666667
91	-91L	1	0.333333333333333
91	NA	2	0.666666666666667
92	-92T	1	0.333333333333333
92	NA	2	0.666666666666667
93	-93P	1	0.333333333333333
93	NA	2	0.666666666666667
94	-94P	1	0.333333333333333
94	NA	2	0.666666666666667
95	-95H	1	0.333333333333333
95	NA	2	0.666666666666667
96	-96S	1	0.333333333333333
96	NA	2	0.666666666666667
97	-97A	1	0.333333333333333
97	NA	2	0.666666666666667
98	-98K	1	0.333333333333333
98	NA	2	0.666666666666667
99	-99S	1	0.333333333333333
99	NA	2	0.666666666666667
100	-100K	1	0.333333333333333
100	NA	2	0.666666666666667
101	-101F	1	0.333333333333333
101	NA	2	0.666666666666667
102	-102G	1	0.333333333333333
102	NA	2	0.666666666666667
103	-103Y	1	0.333333333333333
103	NA	2	0.666666666666667
104	-104G	1	0.333333333333333
104	NA	2	0.666666666666667
105	-105A	1	0.333333333333333
105	NA	2	0.666666666666667
106	-106K	1	0.333333333333333
106	NA	2	0.666666666666667
107	-107D	1	0.333333333333333
107	NA	2	0.666666666666667
108	-108V	1	0.333333333333333
108	NA	2	0.666666666666667
109	-109R	1	0.333333333333333
109	NA	2	0.666666666666667
110	-110C	1	0.333333333333333
110	NA	2	0.666666666666667
111	-111H	1	0.333333333333333
111	NA	2	0.666666666666667
112	-112A	1	0.333333333333333
112	NA	2	0.666666666666667
113	-113R	1	0.333333333333333
113	NA	2	0.666666666666667
114	-114K	1	0.333333333333333
114	NA	2	0.666666666666667
115	-115A	1	0.333333333333333
115	NA	2	0.666666666666667
116	-116V	1	0.333333333333333
116	NA	2	0.666666666666667
117	-117A	1	0.333333333333333
117	NA	2	0.666666666666667
118	-118H	1	0.333333333333333
118	NA	2	0.666666666666667
119	-119I	1	0.333333333333333
119	NA	2	0.666666666666667
120	-120N	1	0.333333333333333
120	NA	2	0.666666666666667
121	-121S	1	0.333333333333333
121	NA	2	0.666666666666667
122	-122V	1	0.333333333333333
122	NA	2	0.666666666666667
123	-123W	1	0.333333333333333
123	NA	2	0.666666666666667
124	-124K	1	0.333333333333333
124	NA	2	0.666666666666667
125	-125D	1	0.333333333333333
125	NA	2	0.666666666666667
126	-126L	1	0.333333333333333
126	NA	2	0.666666666666667
127	-127L	1	0.333333333333333
127	NA	2	0.666666666666667
128	-128E	1	0.333333333333333
128	NA	2	0.666666666666667
129	-129D	1	0.333333333333333
129	NA	2	0.666666666666667
130	-130S	1	0.333333333333333
130	NA	2	0.666666666666667
131	-131V	1	0.333333333333333
131	NA	2	0.666666666666667
132	-132T	1	0.333333333333333
132	NA	2	0.666666666666667
133	-133P	1	0.333333333333333
133	NA	2	0.666666666666667
134	-134I	1	0.333333333333333
134	NA	2	0.666666666666667
135	-135D	1	0.333333333333333
135	NA	2	0.666666666666667
136	-136T	1	0.333333333333333
136	NA	2	0.666666666666667
137	-137T	1	0.333333333333333
137	NA	2	0.666666666666667
138	-138I	1	0.333333333333333
138	NA	2	0.666666666666667
139	-139M	1	0.333333333333333
139	NA	2	0.666666666666667
140	-140A	1	0.333333333333333
140	NA	2	0.666666666666667
141	-141K	1	0.333333333333333
141	NA	2	0.666666666666667
142	-142N	1	0.333333333333333
142	NA	2	0.666666666666667
143	-143E	1	0.333333333333333
143	NA	2	0.666666666666667
144	-144V	1	0.333333333333333
144	NA	2	0.666666666666667
145	-145F	1	0.333333333333333
145	NA	2	0.666666666666667
146	-146C	1	0.333333333333333
146	NA	2	0.666666666666667
147	-147V	1	0.333333333333333
147	NA	2	0.666666666666667
148	-148Q	1	0.333333333333333
148	NA	2	0.666666666666667
149	-149P	1	0.333333333333333
149	NA	2	0.666666666666667
150	-150E	1	0.333333333333333
150	NA	2	0.666666666666667
151	-151K	1	0.333333333333333
151	NA	2	0.666666666666667
152	-152G	1	0.333333333333333
152	NA	2	0.666666666666667
153	-153G	1	0.333333333333333
153	NA	2	0.666666666666667
154	-154R	1	0.333333333333333
154	NA	2	0.666666666666667
155	-155K	1	0.333333333333333
155	NA	2	0.666666666666667
156	-156P	1	0.333333333333333
156	NA	2	0.666666666666667
157	-157A	1	0.333333333333333
157	NA	2	0.666666666666667
158	-158R	1	0.333333333333333
158	NA	2	0.666666666666667
159	-159L	1	0.333333333333333
159	NA	2	0.666666666666667
160	-160I	1	0.333333333333333
160	NA	2	0.666666666666667
161	-161V	1	0.333333333333333
161	NA	2	0.666666666666667
162	-162F	1	0.333333333333333
162	NA	2	0.666666666666667
163	-163P	1	0.333333333333333
163	NA	2	0.666666666666667
164	-164D	1	0.333333333333333
164	NA	2	0.666666666666667
165	-165L	1	0.333333333333333
165	NA	2	0.666666666666667
166	-166G	1	0.333333333333333
166	NA	2	0.666666666666667
167	-167V	1	0.333333333333333
167	NA	2	0.666666666666667
168	-168R	1	0.333333333333333
168	NA	2	0.666666666666667
169	-169V	1	0.333333333333333
169	NA	2	0.666666666666667
170	-170C	1	0.333333333333333
170	NA	2	0.666666666666667
171	-171E	1	0.333333333333333
171	NA	2	0.666666666666667
172	-172K	1	0.333333333333333
172	NA	2	0.666666666666667
173	-173M	1	0.333333333333333
173	NA	2	0.666666666666667
174	-174A	1	0.333333333333333
174	NA	2	0.666666666666667
175	-175L	1	0.333333333333333
175	NA	2	0.666666666666667
176	-176Y	1	0.333333333333333
176	NA	2	0.666666666666667
177	-177D	1	0.333333333333333
177	NA	2	0.666666666666667
178	-178V	1	0.333333333333333
178	NA	2	0.666666666666667
179	-179V	1	0.333333333333333
179	NA	2	0.666666666666667
180	-180S	1	0.333333333333333
180	NA	2	0.666666666666667
181	-181K	1	0.333333333333333
181	NA	2	0.666666666666667
182	-182L	1	0.333333333333333
182	NA	2	0.666666666666667
183	-183P	1	0.333333333333333
183	NA	2	0.666666666666667
184	-184L	1	0.333333333333333
184	NA	2	0.666666666666667
185	-185A	1	0.333333333333333
185	NA	2	0.666666666666667
186	-186V	1	0.333333333333333
186	NA	2	0.666666666666667
187	-187M	1	0.333333333333333
187	NA	2	0.666666666666667
188	-188G	1	0.333333333333333
188	NA	2	0.666666666666667
189	-189S	1	0.333333333333333
189	NA	2	0.666666666666667
190	-190S	1	0.333333333333333
190	NA	2	0.666666666666667
191	-191Y	1	0.333333333333333
191	NA	2	0.666666666666667
192	-192G	1	0.333333333333333
192	NA	2	0.666666666666667
193	-193F	1	0.333333333333333
193	NA	2	0.666666666666667
194	-194Q	1	0.333333333333333
194	NA	2	0.666666666666667
195	-195Y	1	0.333333333333333
195	NA	2	0.666666666666667
196	-196S	1	0.333333333333333
196	NA	2	0.666666666666667
197	-197P	1	0.333333333333333
197	NA	2	0.666666666666667
198	-198G	1	0.333333333333333
198	NA	2	0.666666666666667
199	-199Q	1	0.333333333333333
199	NA	2	0.666666666666667
200	-200R	1	0.333333333333333
200	NA	2	0.666666666666667
201	-201V	1	0.333333333333333
201	NA	2	0.666666666666667
202	-202E	1	0.333333333333333
202	NA	2	0.666666666666667
203	-203F	1	0.333333333333333
203	NA	2	0.666666666666667
204	-204L	1	0.333333333333333
204	NA	2	0.666666666666667
205	-205V	1	0.333333333333333
205	NA	2	0.666666666666667
206	-206Q	1	0.333333333333333
206	NA	2	0.666666666666667
207	-207A	1	0.333333333333333
207	NA	2	0.666666666666667
208	-208W	1	0.333333333333333
208	NA	2	0.666666666666667
209	-209K	1	0.333333333333333
209	NA	2	0.666666666666667
210	-210S	1	0.333333333333333
210	NA	2	0.666666666666667
211	-211K	1	0.333333333333333
211	NA	2	0.666666666666667
212	-212K	1	0.333333333333333
212	NA	2	0.666666666666667
213	-213T	1	0.333333333333333
213	NA	2	0.666666666666667
214	-214P	1	0.333333333333333
214	NA	2	0.666666666666667
215	-215M	1	0.333333333333333
215	NA	2	0.666666666666667
216	-216G	1	0.333333333333333
216	NA	2	0.666666666666667
217	-217F	1	0.333333333333333
217	NA	2	0.666666666666667
218	-218S	1	0.333333333333333
218	NA	2	0.666666666666667
219	-219Y	1	0.333333333333333
219	NA	2	0.666666666666667
220	-220D	1	0.333333333333333
220	NA	2	0.666666666666667
221	T221-	1	0.333333333333333
221	T221X	1	0.333333333333333
221	NA	1	0.333333333333333
222	R222-	1	0.333333333333333
222	NA	2	0.666666666666667
223	C223-	1	0.333333333333333
223	C223X	1	0.333333333333333
223	NA	1	0.333333333333333
224	F224-	1	0.333333333333333
224	NA	2	0.666666666666667
225	D225-	1	0.333333333333333
225	NA	2	0.666666666666667
226	S226-	1	0.333333333333333
226	S226X	1	0.333333333333333
226	NA	1	0.333333333333333
227	T227-	1	0.333333333333333
227	T227X	1	0.333333333333333
227	NA	1	0.333333333333333
228	NA	3	1
229	NA	3	1
230	NA	3	1
231	R231S	1	0.333333333333333
231	NA	2	0.666666666666667
232	NA	3	1
233	NA	3	1
234	NA	3	1
235	NA	3	1
236	NA	3	1
237	NA	3	1
238	S238A	1	0.333333333333333
238	NA	2	0.666666666666667
239	NA	3	1
240	NA	3	1
241	L241Q	1	0.333333333333333
241	NA	2	0.666666666666667
242	S242C	1	0.333333333333333
242	NA	2	0.666666666666667
243	NA	3	1
244	S244D	1	0.333333333333333
244	NA	2	0.666666666666667
245	NA	3	1
246	P246D	1	0.333333333333333
246	NA	2	0.666666666666667
247	E247P	1	0.333333333333333
247	NA	2	0.666666666666667
248	E248Q	1	0.333333333333333
248	NA	2	0.666666666666667
249	NA	3	1
250	NA	3	1
251	T251V	1	0.333333333333333
251	NA	2	0.666666666666667
252	NA	3	1
253	NA	3	1
254	H254K	1	0.333333333333333
254	NA	2	0.666666666666667
255	NA	3	1
256	NA	3	1
257	NA	3	1
258	NA	3	1
259	NA	3	1
260	NA	3	1
261	NA	3	1
262	NA	3	1
263	NA	3	1
264	NA	3	1
265	NA	3	1
266	M266L	1	0.333333333333333
266	NA	2	0.666666666666667
267	NA	3	1
268	NA	3	1
269	NA	3	1
270	K270R	1	0.333333333333333
270	NA	2	0.666666666666667
271	NA	3	1
272	Q272E	1	0.333333333333333
272	NA	2	0.666666666666667
273	S273N	1	0.333333333333333
273	NA	2	0.666666666666667
274	NA	3	1
275	NA	3	1
276	NA	3	1
277	NA	3	1
278	NA	3	1
279	NA	3	1
280	NA	3	1
281	NA	3	1
282	NA	3	1
283	NA	3	1
284	NA	3	1
285	NA	3	1
286	NA	3	1
287	NA	3	1
288	NA	3	1
289	M289C	1	0.333333333333333
289	NA	2	0.666666666666667
290	NA	3	1
291	NA	3	1
292	NA	3	1
293	NA	3	1
294	NA	3	1
295	NA	3	1
296	NA	3	1
297	V297I	1	0.333333333333333
297	NA	2	0.666666666666667
298	K298X	1	0.333333333333333
298	NA	2	0.666666666666667
299	NA	3	1
300	K300R	3	1
301	NA	3	1
302	NA	3	1
303	NA	3	1
304	N304R	1	0.333333333333333
304	N304X	1	0.333333333333333
304	NA	1	0.333333333333333
305	NA	3	1
306	NA	3	1
307	NA	3	1
308	I308L	1	0.333333333333333
308	NA	2	0.666666666666667
309	V309Q	1	0.333333333333333
309	V309X	1	0.333333333333333
309	NA	1	0.333333333333333
310	A310D	1	0.333333333333333
310	NA	2	0.666666666666667
311	P311C	1	0.333333333333333
311	NA	2	0.666666666666667
312	NA	3	1
313	NA	3	1
314	NA	3	1
315	NA	3	1
316	NA	3	1
317	NA	3	1
318	NA	3	1
319	NA	3	1
320	NA	3	1
321	NA	3	1
322	NA	3	1
323	NA	3	1
324	S324C	1	0.333333333333333
324	NA	2	0.666666666666667
325	NA	3	1
326	NA	3	1
327	Q327A	1	0.333333333333333
327	NA	2	0.666666666666667
328	NA	3	1
329	V329A	1	0.333333333333333
329	V329X	1	0.333333333333333
329	NA	1	0.333333333333333
330	E330Q	1	0.333333333333333
330	NA	2	0.666666666666667
331	NA	3	1
332	NA	3	1
333	E333A	1	0.333333333333333
333	NA	2	0.666666666666667
334	R334A	1	0.333333333333333
334	NA	2	0.666666666666667
335	N335S	1	0.333333333333333
335	NA	2	0.666666666666667
336	NA	3	1
337	NA	3	1
338	V338A	1	0.333333333333333
338	NA	2	0.666666666666667
339	NA	3	1
340	NA	3	1
341	NA	3	1
342	NA	3	1
343	NA	3	1
344	T344X	1	0.333333333333333
344	NA	2	0.666666666666667
345	R345-	1	0.333333333333333
345	R345X	1	0.333333333333333
345	NA	1	0.333333333333333
