# Supplementary material for: Epidemic history of hepatitis C virus genotypes and subtypes in Portugal
Source: Sci Rep. 2018 Aug 16;8:12266. doi: 10.1038/s41598-018-30528-0 (PMC6095915; doi:10.1038/s41598-018-30528-0)
Supplement: Supplementary file 2 — Supplementary Data [file 41598_2018_30528_MOESM2_ESM.zip › Supp_data_NS5B_Palladino_et_al/polimorfismosFrequencias_3a.csv]

Posicao	Polimorfismo	Freq	Proporcao
1	NA	42	1
2	NA	42	1
3	NA	42	1
4	NA	42	1
5	NA	42	1
6	NA	42	1
7	NA	42	1
8	NA	42	1
9	NA	42	1
10	NA	42	1
11	NA	42	1
12	NA	42	1
13	NA	42	1
14	NA	42	1
15	NA	42	1
16	NA	42	1
17	NA	42	1
18	NA	42	1
19	NA	42	1
20	NA	42	1
21	NA	42	1
22	NA	42	1
23	NA	42	1
24	NA	42	1
25	NA	42	1
26	NA	42	1
27	NA	42	1
28	NA	42	1
29	NA	42	1
30	NA	42	1
31	NA	42	1
32	NA	42	1
33	NA	42	1
34	NA	42	1
35	NA	42	1
36	NA	42	1
37	NA	42	1
38	NA	42	1
39	NA	42	1
40	NA	42	1
41	NA	42	1
42	NA	42	1
43	NA	42	1
44	NA	42	1
45	NA	42	1
46	NA	42	1
47	NA	42	1
48	NA	42	1
49	NA	42	1
50	NA	42	1
51	NA	42	1
52	NA	42	1
53	NA	42	1
54	NA	42	1
55	NA	42	1
56	NA	42	1
57	NA	42	1
58	NA	42	1
59	NA	42	1
60	NA	42	1
61	NA	42	1
62	NA	42	1
63	NA	42	1
64	NA	42	1
65	NA	42	1
66	NA	42	1
67	NA	42	1
68	NA	42	1
69	NA	42	1
70	NA	42	1
71	NA	42	1
72	NA	42	1
73	NA	42	1
74	NA	42	1
75	NA	42	1
76	NA	42	1
77	NA	42	1
78	NA	42	1
79	NA	42	1
80	NA	42	1
81	NA	42	1
82	NA	42	1
83	NA	42	1
84	NA	42	1
85	NA	42	1
86	NA	42	1
87	NA	42	1
88	NA	42	1
89	NA	42	1
90	NA	42	1
91	NA	42	1
92	NA	42	1
93	NA	42	1
94	NA	42	1
95	NA	42	1
96	NA	42	1
97	NA	42	1
98	NA	42	1
99	NA	42	1
100	NA	42	1
101	NA	42	1
102	NA	42	1
103	NA	42	1
104	NA	42	1
105	NA	42	1
106	NA	42	1
107	NA	42	1
108	NA	42	1
109	NA	42	1
110	NA	42	1
111	NA	42	1
112	NA	42	1
113	NA	42	1
114	NA	42	1
115	NA	42	1
116	NA	42	1
117	NA	42	1
118	NA	42	1
119	NA	42	1
120	NA	42	1
121	NA	42	1
122	NA	42	1
123	NA	42	1
124	NA	42	1
125	NA	42	1
126	NA	42	1
127	NA	42	1
128	NA	42	1
129	NA	42	1
130	NA	42	1
131	NA	42	1
132	NA	42	1
133	NA	42	1
134	NA	42	1
135	NA	42	1
136	NA	42	1
137	NA	42	1
138	NA	42	1
139	NA	42	1
140	NA	42	1
141	NA	42	1
142	NA	42	1
143	NA	42	1
144	NA	42	1
145	NA	42	1
146	NA	42	1
147	NA	42	1
148	NA	42	1
149	NA	42	1
150	NA	42	1
151	NA	42	1
152	NA	42	1
153	NA	42	1
154	NA	42	1
155	NA	42	1
156	NA	42	1
157	NA	42	1
158	NA	42	1
159	NA	42	1
160	NA	42	1
161	NA	42	1
162	NA	42	1
163	NA	42	1
164	NA	42	1
165	NA	42	1
166	NA	42	1
167	NA	42	1
168	NA	42	1
169	NA	42	1
170	NA	42	1
171	NA	42	1
172	NA	42	1
173	NA	42	1
174	NA	42	1
175	NA	42	1
176	NA	42	1
177	NA	42	1
178	NA	42	1
179	NA	42	1
180	NA	42	1
181	NA	42	1
182	NA	42	1
183	NA	42	1
184	NA	42	1
185	NA	42	1
186	NA	42	1
187	NA	42	1
188	NA	42	1
189	NA	42	1
190	NA	42	1
191	NA	42	1
192	NA	42	1
193	NA	42	1
194	NA	42	1
195	NA	42	1
196	NA	42	1
197	NA	42	1
198	NA	42	1
199	NA	42	1
200	NA	42	1
201	NA	42	1
202	NA	42	1
203	NA	42	1
204	NA	42	1
205	NA	42	1
206	NA	42	1
207	NA	42	1
208	NA	42	1
209	NA	42	1
210	NA	42	1
211	NA	42	1
212	NA	42	1
213	NA	42	1
214	NA	42	1
215	NA	42	1
216	NA	42	1
217	NA	42	1
218	NA	42	1
219	NA	42	1
220	NA	42	1
221	T221-	14	0.333333333333333
221	T221X	28	0.666666666666667
222	R222-	12	0.285714285714286
222	R222X	2	0.0476190476190476
222	NA	28	0.666666666666667
223	C223-	10	0.238095238095238
223	C223X	23	0.547619047619048
223	NA	9	0.214285714285714
224	F224-	6	0.142857142857143
224	F224X	1	0.0238095238095238
224	NA	35	0.833333333333333
225	D225-	4	0.0952380952380952
225	NA	38	0.904761904761905
226	S226-	4	0.0952380952380952
226	S226X	31	0.738095238095238
226	NA	7	0.166666666666667
227	T227-	4	0.0952380952380952
227	T227X	34	0.80952380952381
227	NA	4	0.0952380952380952
228	V228-	3	0.0714285714285714
228	NA	39	0.928571428571429
229	T229-	2	0.0476190476190476
229	T229X	3	0.0714285714285714
229	NA	37	0.880952380952381
230	E230-	2	0.0476190476190476
230	NA	40	0.952380952380952
231	Q231-	2	0.0476190476190476
231	Q231X	2	0.0476190476190476
231	NA	38	0.904761904761905
232	D232-	2	0.0476190476190476
232	D232X	1	0.0238095238095238
232	NA	39	0.928571428571429
233	I233-	1	0.0238095238095238
233	NA	41	0.976190476190476
234	R234-	1	0.0238095238095238
234	NA	41	0.976190476190476
235	V235-	1	0.0238095238095238
235	V235T	1	0.0238095238095238
235	V235X	2	0.0476190476190476
235	NA	38	0.904761904761905
236	E236-	1	0.0238095238095238
236	E236X	1	0.0238095238095238
236	NA	40	0.952380952380952
237	E237-	1	0.0238095238095238
237	E237X	1	0.0238095238095238
237	NA	40	0.952380952380952
238	E238-	1	0.0238095238095238
238	E238X	1	0.0238095238095238
238	NA	40	0.952380952380952
239	I239-	1	0.0238095238095238
239	I239X	1	0.0238095238095238
239	NA	40	0.952380952380952
240	Y240-	1	0.0238095238095238
240	Y240X	1	0.0238095238095238
240	NA	40	0.952380952380952
241	Q241-	1	0.0238095238095238
241	NA	41	0.976190476190476
242	C242-	1	0.0238095238095238
242	C242X	3	0.0714285714285714
242	NA	38	0.904761904761905
243	C243-	1	0.0238095238095238
243	NA	41	0.976190476190476
244	N244-	1	0.0238095238095238
244	N244D	8	0.19047619047619
244	N244X	1	0.0238095238095238
244	NA	32	0.761904761904762
245	L245-	1	0.0238095238095238
245	L245X	1	0.0238095238095238
245	NA	40	0.952380952380952
246	E246-	1	0.0238095238095238
246	NA	41	0.976190476190476
247	P247-	1	0.0238095238095238
247	NA	41	0.976190476190476
248	E248-	1	0.0238095238095238
248	E248X	2	0.0476190476190476
248	NA	39	0.928571428571429
249	A249-	1	0.0238095238095238
249	NA	41	0.976190476190476
250	R250-	1	0.0238095238095238
250	R250K	2	0.0476190476190476
250	NA	39	0.928571428571429
251	K251-	1	0.0238095238095238
251	K251X	1	0.0238095238095238
251	NA	40	0.952380952380952
252	V252-	1	0.0238095238095238
252	NA	41	0.976190476190476
253	I253-	1	0.0238095238095238
253	I253X	3	0.0714285714285714
253	NA	38	0.904761904761905
254	S254-	1	0.0238095238095238
254	NA	41	0.976190476190476
255	NA	42	1
256	NA	42	1
257	NA	42	1
258	E258X	1	0.0238095238095238
258	NA	41	0.976190476190476
259	R259X	1	0.0238095238095238
259	NA	41	0.976190476190476
260	L260X	1	0.0238095238095238
260	NA	41	0.976190476190476
261	NA	42	1
262	NA	42	1
263	G263X	2	0.0476190476190476
263	NA	40	0.952380952380952
264	NA	42	1
265	P265X	3	0.0714285714285714
265	NA	39	0.928571428571429
266	NA	42	1
267	NA	42	1
268	NA	42	1
269	NA	42	1
270	K270R	1	0.0238095238095238
270	K270X	1	0.0238095238095238
270	NA	40	0.952380952380952
271	NA	42	1
272	A272D	3	0.0714285714285714
272	A272G	1	0.0238095238095238
272	A272T	1	0.0238095238095238
272	NA	37	0.880952380952381
273	Q273P	1	0.0238095238095238
273	NA	41	0.976190476190476
274	C274X	3	0.0714285714285714
274	NA	39	0.928571428571429
275	NA	42	1
276	NA	42	1
277	NA	42	1
278	R278X	3	0.0714285714285714
278	NA	39	0.928571428571429
279	NA	42	1
280	R280X	1	0.0238095238095238
280	NA	41	0.976190476190476
281	A281X	2	0.0476190476190476
281	NA	40	0.952380952380952
282	S282X	1	0.0238095238095238
282	NA	41	0.976190476190476
283	NA	42	1
284	V284X	1	0.0238095238095238
284	NA	41	0.976190476190476
285	L285X	2	0.0476190476190476
285	NA	40	0.952380952380952
286	NA	42	1
287	NA	42	1
288	S288X	2	0.0476190476190476
288	NA	40	0.952380952380952
289	F289Y	1	0.0238095238095238
289	NA	41	0.976190476190476
290	G290X	1	0.0238095238095238
290	NA	41	0.976190476190476
291	NA	42	1
292	T292X	1	0.0238095238095238
292	NA	41	0.976190476190476
293	I293L	1	0.0238095238095238
293	NA	41	0.976190476190476
294	T294X	1	0.0238095238095238
294	NA	41	0.976190476190476
295	NA	42	1
296	Y296F	9	0.214285714285714
296	NA	33	0.785714285714286
297	NA	42	1
298	K298X	1	0.0238095238095238
298	NA	41	0.976190476190476
299	NA	42	1
300	T300X	1	0.0238095238095238
300	NA	41	0.976190476190476
301	A301X	2	0.0476190476190476
301	NA	40	0.952380952380952
302	A302X	1	0.0238095238095238
302	NA	41	0.976190476190476
303	A303-	1	0.0238095238095238
303	A303X	1	0.0238095238095238
303	NA	40	0.952380952380952
304	K304-	1	0.0238095238095238
304	K304R	17	0.404761904761905
304	K304X	1	0.0238095238095238
304	NA	23	0.547619047619048
305	A305-	1	0.0238095238095238
305	A305V	1	0.0238095238095238
305	NA	40	0.952380952380952
306	A306-	1	0.0238095238095238
306	NA	41	0.976190476190476
307	N307-	1	0.0238095238095238
307	N307G	40	0.952380952380952
307	N307X	1	0.0238095238095238
308	L308-	1	0.0238095238095238
308	NA	41	0.976190476190476
309	R309-	1	0.0238095238095238
309	R309Q	1	0.0238095238095238
309	NA	40	0.952380952380952
310	N310-	1	0.0238095238095238
310	N310D	1	0.0238095238095238
310	N310X	1	0.0238095238095238
310	NA	39	0.928571428571429
311	P311-	1	0.0238095238095238
311	NA	41	0.976190476190476
312	D312-	1	0.0238095238095238
312	NA	41	0.976190476190476
313	F313-	1	0.0238095238095238
313	F313X	1	0.0238095238095238
313	NA	40	0.952380952380952
314	L314-	1	0.0238095238095238
314	NA	41	0.976190476190476
315	V315-	1	0.0238095238095238
315	NA	41	0.976190476190476
316	C316-	1	0.0238095238095238
316	NA	41	0.976190476190476
317	G317-	1	0.0238095238095238
317	G317X	3	0.0714285714285714
317	NA	38	0.904761904761905
318	D318-	1	0.0238095238095238
318	NA	41	0.976190476190476
319	D319-	1	0.0238095238095238
319	D319X	1	0.0238095238095238
319	NA	40	0.952380952380952
320	L320-	1	0.0238095238095238
320	L320X	2	0.0476190476190476
320	NA	39	0.928571428571429
321	V321-	1	0.0238095238095238
321	V321X	1	0.0238095238095238
321	NA	40	0.952380952380952
322	V322-	1	0.0238095238095238
322	V322X	1	0.0238095238095238
322	NA	40	0.952380952380952
323	V323-	2	0.0476190476190476
323	V323X	2	0.0476190476190476
323	NA	38	0.904761904761905
324	A324-	2	0.0476190476190476
324	A324X	3	0.0714285714285714
324	NA	37	0.880952380952381
325	E325-	2	0.0476190476190476
325	E325X	2	0.0476190476190476
325	NA	38	0.904761904761905
326	S326-	2	0.0476190476190476
326	S326X	1	0.0238095238095238
326	NA	39	0.928571428571429
327	D327-	4	0.0952380952380952
327	D327G	3	0.0714285714285714
327	D327X	1	0.0238095238095238
327	NA	34	0.80952380952381
328	G328-	5	0.119047619047619
328	NA	37	0.880952380952381
329	V329-	5	0.119047619047619
329	V329I	1	0.0238095238095238
329	NA	36	0.857142857142857
330	D330-	7	0.166666666666667
330	D330E	1	0.0238095238095238
330	D330N	11	0.261904761904762
330	D330T	1	0.0238095238095238
330	NA	22	0.523809523809524
331	E331-	7	0.166666666666667
331	NA	35	0.833333333333333
332	D332-	7	0.166666666666667
332	D332X	1	0.0238095238095238
332	NA	34	0.80952380952381
333	R333-	7	0.166666666666667
333	R333G	2	0.0476190476190476
333	R333K	6	0.142857142857143
333	R333X	1	0.0238095238095238
333	NA	26	0.619047619047619
334	A334-	7	0.166666666666667
334	A334T	1	0.0238095238095238
334	NA	34	0.80952380952381
335	A335-	7	0.166666666666667
335	A335X	1	0.0238095238095238
335	NA	34	0.80952380952381
336	L336-	7	0.166666666666667
336	NA	35	0.833333333333333
337	R337-	7	0.166666666666667
337	R337G	14	0.333333333333333
337	NA	21	0.5
338	A338-	7	0.166666666666667
338	A338V	1	0.0238095238095238
338	NA	34	0.80952380952381
339	F339-	7	0.166666666666667
339	NA	35	0.833333333333333
340	T340-	7	0.166666666666667
340	NA	35	0.833333333333333
341	E341-	7	0.166666666666667
341	NA	35	0.833333333333333
342	A342-	7	0.166666666666667
342	A342X	2	0.0476190476190476
342	NA	33	0.785714285714286
343	M343-	9	0.214285714285714
343	NA	33	0.785714285714286
344	T344-	9	0.214285714285714
344	T344X	2	0.0476190476190476
344	NA	31	0.738095238095238
345	R345-	11	0.261904761904762
345	R345X	2	0.0476190476190476
345	NA	29	0.69047619047619
