# Supplementary material for: Epidemic history of hepatitis C virus genotypes and subtypes in Portugal
Source: Sci Rep. 2018 Aug 16;8:12266. doi: 10.1038/s41598-018-30528-0 (PMC6095915; doi:10.1038/s41598-018-30528-0)
Supplement: Supplementary file 2 — Supplementary Data [file 41598_2018_30528_MOESM2_ESM.zip › Supp_data_NS5B_Palladino_et_al/polimorfismosFrequencias_4a.csv]

Posicao	Polimorfismo	Freq	Proporcao
1	NA	24	1
2	NA	24	1
3	NA	24	1
4	NA	24	1
5	NA	24	1
6	NA	24	1
7	NA	24	1
8	NA	24	1
9	NA	24	1
10	NA	24	1
11	NA	24	1
12	NA	24	1
13	NA	24	1
14	NA	24	1
15	NA	24	1
16	NA	24	1
17	NA	24	1
18	NA	24	1
19	NA	24	1
20	NA	24	1
21	NA	24	1
22	NA	24	1
23	NA	24	1
24	NA	24	1
25	NA	24	1
26	NA	24	1
27	NA	24	1
28	NA	24	1
29	NA	24	1
30	NA	24	1
31	NA	24	1
32	NA	24	1
33	NA	24	1
34	NA	24	1
35	NA	24	1
36	NA	24	1
37	NA	24	1
38	NA	24	1
39	NA	24	1
40	NA	24	1
41	NA	24	1
42	NA	24	1
43	NA	24	1
44	NA	24	1
45	NA	24	1
46	NA	24	1
47	NA	24	1
48	NA	24	1
49	NA	24	1
50	NA	24	1
51	NA	24	1
52	NA	24	1
53	NA	24	1
54	NA	24	1
55	NA	24	1
56	NA	24	1
57	NA	24	1
58	NA	24	1
59	NA	24	1
60	NA	24	1
61	NA	24	1
62	NA	24	1
63	NA	24	1
64	NA	24	1
65	NA	24	1
66	NA	24	1
67	NA	24	1
68	NA	24	1
69	NA	24	1
70	NA	24	1
71	NA	24	1
72	NA	24	1
73	NA	24	1
74	NA	24	1
75	NA	24	1
76	NA	24	1
77	NA	24	1
78	NA	24	1
79	NA	24	1
80	NA	24	1
81	NA	24	1
82	NA	24	1
83	NA	24	1
84	NA	24	1
85	NA	24	1
86	NA	24	1
87	NA	24	1
88	NA	24	1
89	NA	24	1
90	NA	24	1
91	NA	24	1
92	NA	24	1
93	NA	24	1
94	NA	24	1
95	NA	24	1
96	NA	24	1
97	NA	24	1
98	NA	24	1
99	NA	24	1
100	NA	24	1
101	NA	24	1
102	NA	24	1
103	NA	24	1
104	NA	24	1
105	NA	24	1
106	NA	24	1
107	NA	24	1
108	NA	24	1
109	NA	24	1
110	NA	24	1
111	NA	24	1
112	NA	24	1
113	NA	24	1
114	NA	24	1
115	NA	24	1
116	NA	24	1
117	NA	24	1
118	NA	24	1
119	NA	24	1
120	NA	24	1
121	NA	24	1
122	NA	24	1
123	NA	24	1
124	NA	24	1
125	NA	24	1
126	NA	24	1
127	NA	24	1
128	NA	24	1
129	NA	24	1
130	NA	24	1
131	NA	24	1
132	NA	24	1
133	NA	24	1
134	NA	24	1
135	NA	24	1
136	NA	24	1
137	NA	24	1
138	NA	24	1
139	NA	24	1
140	NA	24	1
141	NA	24	1
142	NA	24	1
143	NA	24	1
144	NA	24	1
145	NA	24	1
146	NA	24	1
147	NA	24	1
148	NA	24	1
149	NA	24	1
150	NA	24	1
151	NA	24	1
152	NA	24	1
153	NA	24	1
154	NA	24	1
155	NA	24	1
156	NA	24	1
157	NA	24	1
158	NA	24	1
159	NA	24	1
160	NA	24	1
161	NA	24	1
162	NA	24	1
163	NA	24	1
164	NA	24	1
165	NA	24	1
166	NA	24	1
167	NA	24	1
168	NA	24	1
169	NA	24	1
170	NA	24	1
171	NA	24	1
172	NA	24	1
173	NA	24	1
174	NA	24	1
175	NA	24	1
176	NA	24	1
177	NA	24	1
178	NA	24	1
179	NA	24	1
180	NA	24	1
181	NA	24	1
182	NA	24	1
183	NA	24	1
184	NA	24	1
185	NA	24	1
186	NA	24	1
187	NA	24	1
188	NA	24	1
189	NA	24	1
190	NA	24	1
191	NA	24	1
192	NA	24	1
193	NA	24	1
194	NA	24	1
195	NA	24	1
196	NA	24	1
197	NA	24	1
198	NA	24	1
199	NA	24	1
200	NA	24	1
201	NA	24	1
202	NA	24	1
203	NA	24	1
204	NA	24	1
205	NA	24	1
206	NA	24	1
207	NA	24	1
208	NA	24	1
209	NA	24	1
210	NA	24	1
211	NA	24	1
212	NA	24	1
213	NA	24	1
214	NA	24	1
215	NA	24	1
216	NA	24	1
217	NA	24	1
218	NA	24	1
219	NA	24	1
220	NA	24	1
221	T221-	5	0.208333333333333
221	T221X	19	0.791666666666667
222	R222-	5	0.208333333333333
222	R222X	1	0.0416666666666667
222	NA	18	0.75
223	C223-	5	0.208333333333333
223	C223X	16	0.666666666666667
223	NA	3	0.125
224	F224-	4	0.166666666666667
224	F224X	1	0.0416666666666667
224	NA	19	0.791666666666667
225	D225-	3	0.125
225	NA	21	0.875
226	S226-	3	0.125
226	S226X	20	0.833333333333333
226	NA	1	0.0416666666666667
227	T227-	3	0.125
227	T227X	20	0.833333333333333
227	NA	1	0.0416666666666667
228	V228-	3	0.125
228	V228X	1	0.0416666666666667
228	NA	20	0.833333333333333
229	T229-	1	0.0416666666666667
229	T229X	3	0.125
229	NA	20	0.833333333333333
230	E230-	1	0.0416666666666667
230	NA	23	0.958333333333333
231	NA	24	1
232	NA	24	1
233	NA	24	1
234	NA	24	1
235	V235T	23	0.958333333333333
235	NA	1	0.0416666666666667
236	NA	24	1
237	NA	24	1
238	NA	24	1
239	NA	24	1
240	NA	24	1
241	NA	24	1
242	C242X	1	0.0416666666666667
242	NA	23	0.958333333333333
243	C243X	1	0.0416666666666667
243	NA	23	0.958333333333333
244	D244N	1	0.0416666666666667
244	NA	23	0.958333333333333
245	NA	24	1
246	NA	24	1
247	P247A	1	0.0416666666666667
247	NA	23	0.958333333333333
248	E248X	1	0.0416666666666667
248	NA	23	0.958333333333333
249	NA	24	1
250	NA	24	1
251	K251X	1	0.0416666666666667
251	NA	23	0.958333333333333
252	V252X	1	0.0416666666666667
252	NA	23	0.958333333333333
253	I253X	1	0.0416666666666667
253	NA	23	0.958333333333333
254	T254A	14	0.583333333333333
254	T254S	1	0.0416666666666667
254	T254X	3	0.125
254	NA	6	0.25
255	NA	24	1
256	NA	24	1
257	T257X	1	0.0416666666666667
257	NA	23	0.958333333333333
258	D258E	22	0.916666666666667
258	D258X	2	0.0833333333333333
259	NA	24	1
260	NA	24	1
261	NA	24	1
262	NA	24	1
263	NA	24	1
264	NA	24	1
265	NA	24	1
266	NA	24	1
267	H267R	1	0.0416666666666667
267	H267Y	3	0.125
267	NA	20	0.833333333333333
268	N268X	1	0.0416666666666667
268	NA	23	0.958333333333333
269	NA	24	1
270	NA	24	1
271	G271X	1	0.0416666666666667
271	NA	23	0.958333333333333
272	D272X	1	0.0416666666666667
272	NA	23	0.958333333333333
273	L273X	1	0.0416666666666667
273	NA	23	0.958333333333333
274	NA	24	1
275	NA	24	1
276	NA	24	1
277	NA	24	1
278	NA	24	1
279	NA	24	1
280	R280X	1	0.0416666666666667
280	NA	23	0.958333333333333
281	A281X	3	0.125
281	NA	21	0.875
282	T282S	24	1
283	NA	24	1
284	NA	24	1
285	Y285X	1	0.0416666666666667
285	NA	23	0.958333333333333
286	T286X	1	0.0416666666666667
286	NA	23	0.958333333333333
287	T287X	1	0.0416666666666667
287	NA	23	0.958333333333333
288	NA	24	1
289	NA	24	1
290	NA	24	1
291	NA	24	1
292	NA	24	1
293	NA	24	1
294	NA	24	1
295	NA	24	1
296	Y296X	2	0.0833333333333333
296	NA	22	0.916666666666667
297	L297X	1	0.0416666666666667
297	NA	23	0.958333333333333
298	NA	24	1
299	NA	24	1
300	NA	24	1
301	A301X	1	0.0416666666666667
301	NA	23	0.958333333333333
302	A302X	1	0.0416666666666667
302	NA	23	0.958333333333333
303	I303L	1	0.0416666666666667
303	I303V	1	0.0416666666666667
303	I303X	2	0.0833333333333333
303	NA	20	0.833333333333333
304	R304K	24	1
305	NA	24	1
306	NA	24	1
307	A307G	24	1
308	L308X	1	0.0416666666666667
308	NA	23	0.958333333333333
309	R309-	1	0.0416666666666667
309	R309K	2	0.0833333333333333
309	R309X	1	0.0416666666666667
309	NA	20	0.833333333333333
310	D310-	1	0.0416666666666667
310	D310E	1	0.0416666666666667
310	NA	22	0.916666666666667
311	C311-	1	0.0416666666666667
311	C311S	1	0.0416666666666667
311	NA	22	0.916666666666667
312	T312-	1	0.0416666666666667
312	T312S	1	0.0416666666666667
312	NA	22	0.916666666666667
313	M313-	1	0.0416666666666667
313	NA	23	0.958333333333333
314	L314-	1	0.0416666666666667
314	L314X	1	0.0416666666666667
314	NA	22	0.916666666666667
315	V315-	1	0.0416666666666667
315	NA	23	0.958333333333333
316	C316-	1	0.0416666666666667
316	NA	23	0.958333333333333
317	G317-	1	0.0416666666666667
317	NA	23	0.958333333333333
318	D318-	1	0.0416666666666667
318	NA	23	0.958333333333333
319	D319-	1	0.0416666666666667
319	NA	23	0.958333333333333
320	L320-	1	0.0416666666666667
320	L320X	1	0.0416666666666667
320	NA	22	0.916666666666667
321	V321-	1	0.0416666666666667
321	NA	23	0.958333333333333
322	V322-	1	0.0416666666666667
322	V322X	1	0.0416666666666667
322	NA	22	0.916666666666667
323	I323-	1	0.0416666666666667
323	I323X	1	0.0416666666666667
323	NA	22	0.916666666666667
324	A324-	1	0.0416666666666667
324	A324X	1	0.0416666666666667
324	NA	22	0.916666666666667
325	E325-	1	0.0416666666666667
325	E325X	3	0.125
325	NA	20	0.833333333333333
326	S326-	1	0.0416666666666667
326	NA	23	0.958333333333333
327	D327-	1	0.0416666666666667
327	D327X	2	0.0833333333333333
327	NA	21	0.875
328	G328-	1	0.0416666666666667
328	G328X	1	0.0416666666666667
328	NA	22	0.916666666666667
329	V329-	2	0.0833333333333333
329	V329X	1	0.0416666666666667
329	NA	21	0.875
330	E330-	2	0.0833333333333333
330	E330D	9	0.375
330	E330X	2	0.0833333333333333
330	NA	11	0.458333333333333
331	E331-	2	0.0833333333333333
331	NA	22	0.916666666666667
332	D332-	2	0.0833333333333333
332	D332X	2	0.0833333333333333
332	NA	20	0.833333333333333
333	X333-	2	0.0833333333333333
333	NA	22	0.916666666666667
334	P334-	2	0.0833333333333333
334	NA	22	0.916666666666667
335	S335-	2	0.0833333333333333
335	S335G	1	0.0416666666666667
335	NA	21	0.875
336	P336-	2	0.0833333333333333
336	P336S	20	0.833333333333333
336	NA	2	0.0833333333333333
337	P337-	2	0.0833333333333333
337	P337A	1	0.0416666666666667
337	NA	21	0.875
338	S338-	2	0.0833333333333333
338	S338N	1	0.0416666666666667
338	NA	21	0.875
339	L339-	2	0.0833333333333333
339	L339F	1	0.0416666666666667
339	L339X	1	0.0416666666666667
339	NA	20	0.833333333333333
340	H340-	2	0.0833333333333333
340	NA	22	0.916666666666667
341	G341-	2	0.0833333333333333
341	NA	22	0.916666666666667
342	G342-	2	0.0833333333333333
342	NA	22	0.916666666666667
343	Y343-	2	0.0833333333333333
343	NA	22	0.916666666666667
344	D344-	2	0.0833333333333333
344	D344X	1	0.0416666666666667
344	NA	21	0.875
345	E345-	3	0.125
345	E345Q	21	0.875
