# Supplementary material for: Epidemic history of hepatitis C virus genotypes and subtypes in Portugal
Source: Sci Rep. 2018 Aug 16;8:12266. doi: 10.1038/s41598-018-30528-0 (PMC6095915; doi:10.1038/s41598-018-30528-0)
Supplement: Supplementary file 2 — Supplementary Data [file 41598_2018_30528_MOESM2_ESM.zip › Supp_data_NS5B_Palladino_et_al/polimorfismosFrequencias_4b.csv]

Posicao	Polimorfismo	Freq	Proporcao
1	NA	1	1
2	NA	1	1
3	NA	1	1
4	NA	1	1
5	NA	1	1
6	NA	1	1
7	NA	1	1
8	NA	1	1
9	NA	1	1
10	NA	1	1
11	NA	1	1
12	NA	1	1
13	NA	1	1
14	NA	1	1
15	NA	1	1
16	NA	1	1
17	NA	1	1
18	NA	1	1
19	NA	1	1
20	NA	1	1
21	NA	1	1
22	NA	1	1
23	NA	1	1
24	NA	1	1
25	NA	1	1
26	NA	1	1
27	NA	1	1
28	NA	1	1
29	NA	1	1
30	NA	1	1
31	NA	1	1
32	NA	1	1
33	NA	1	1
34	NA	1	1
35	NA	1	1
36	NA	1	1
37	NA	1	1
38	NA	1	1
39	NA	1	1
40	NA	1	1
41	NA	1	1
42	NA	1	1
43	NA	1	1
44	NA	1	1
45	NA	1	1
46	NA	1	1
47	NA	1	1
48	NA	1	1
49	NA	1	1
50	NA	1	1
51	NA	1	1
52	NA	1	1
53	NA	1	1
54	NA	1	1
55	NA	1	1
56	NA	1	1
57	NA	1	1
58	NA	1	1
59	NA	1	1
60	NA	1	1
61	NA	1	1
62	NA	1	1
63	NA	1	1
64	NA	1	1
65	NA	1	1
66	NA	1	1
67	NA	1	1
68	NA	1	1
69	NA	1	1
70	NA	1	1
71	NA	1	1
72	NA	1	1
73	NA	1	1
74	NA	1	1
75	NA	1	1
76	NA	1	1
77	NA	1	1
78	NA	1	1
79	NA	1	1
80	NA	1	1
81	NA	1	1
82	NA	1	1
83	NA	1	1
84	NA	1	1
85	NA	1	1
86	NA	1	1
87	NA	1	1
88	NA	1	1
89	NA	1	1
90	NA	1	1
91	NA	1	1
92	NA	1	1
93	NA	1	1
94	NA	1	1
95	NA	1	1
96	NA	1	1
97	NA	1	1
98	NA	1	1
99	NA	1	1
100	NA	1	1
101	NA	1	1
102	NA	1	1
103	NA	1	1
104	NA	1	1
105	NA	1	1
106	NA	1	1
107	NA	1	1
108	NA	1	1
109	NA	1	1
110	NA	1	1
111	NA	1	1
112	NA	1	1
113	NA	1	1
114	NA	1	1
115	NA	1	1
116	NA	1	1
117	NA	1	1
118	NA	1	1
119	NA	1	1
120	NA	1	1
121	NA	1	1
122	NA	1	1
123	NA	1	1
124	NA	1	1
125	NA	1	1
126	NA	1	1
127	NA	1	1
128	NA	1	1
129	NA	1	1
130	NA	1	1
131	NA	1	1
132	NA	1	1
133	NA	1	1
134	NA	1	1
135	NA	1	1
136	NA	1	1
137	NA	1	1
138	NA	1	1
139	NA	1	1
140	NA	1	1
141	NA	1	1
142	NA	1	1
143	NA	1	1
144	NA	1	1
145	NA	1	1
146	NA	1	1
147	NA	1	1
148	NA	1	1
149	NA	1	1
150	NA	1	1
151	NA	1	1
152	NA	1	1
153	NA	1	1
154	NA	1	1
155	NA	1	1
156	NA	1	1
157	NA	1	1
158	NA	1	1
159	NA	1	1
160	NA	1	1
161	NA	1	1
162	NA	1	1
163	NA	1	1
164	NA	1	1
165	NA	1	1
166	NA	1	1
167	NA	1	1
168	NA	1	1
169	NA	1	1
170	NA	1	1
171	NA	1	1
172	NA	1	1
173	NA	1	1
174	NA	1	1
175	NA	1	1
176	NA	1	1
177	NA	1	1
178	NA	1	1
179	NA	1	1
180	NA	1	1
181	NA	1	1
182	NA	1	1
183	NA	1	1
184	NA	1	1
185	NA	1	1
186	NA	1	1
187	NA	1	1
188	NA	1	1
189	NA	1	1
190	NA	1	1
191	NA	1	1
192	NA	1	1
193	NA	1	1
194	NA	1	1
195	NA	1	1
196	NA	1	1
197	NA	1	1
198	NA	1	1
199	NA	1	1
200	NA	1	1
201	NA	1	1
202	NA	1	1
203	NA	1	1
204	NA	1	1
205	NA	1	1
206	NA	1	1
207	NA	1	1
208	NA	1	1
209	NA	1	1
210	NA	1	1
211	NA	1	1
212	NA	1	1
213	NA	1	1
214	NA	1	1
215	NA	1	1
216	NA	1	1
217	NA	1	1
218	NA	1	1
219	NA	1	1
220	NA	1	1
221	T221-	1	1
222	R222-	1	1
223	C223-	1	1
224	F224-	1	1
225	D225-	1	1
226	S226-	1	1
227	T227-	1	1
228	V228-	1	1
229	T229-	1	1
230	E230-	1	1
231	R231-	1	1
232	D232-	1	1
233	I233-	1	1
234	Q234-	1	1
235	X235-	1	1
236	E236-	1	1
237	E237-	1	1
238	E238-	1	1
239	V239-	1	1
240	Y240-	1	1
241	Q241-	1	1
242	C242-	1	1
243	X243-	1	1
244	D244-	1	1
245	L245-	1	1
246	D246-	1	1
247	P247-	1	1
248	E248-	1	1
249	T249-	1	1
250	NA	1	1
251	NA	1	1
252	NA	1	1
253	NA	1	1
254	NA	1	1
255	NA	1	1
256	NA	1	1
257	NA	1	1
258	NA	1	1
259	NA	1	1
260	NA	1	1
261	NA	1	1
262	NA	1	1
263	NA	1	1
264	NA	1	1
265	NA	1	1
266	NA	1	1
267	Y267F	1	1
268	NA	1	1
269	NA	1	1
270	NA	1	1
271	NA	1	1
272	NA	1	1
273	NA	1	1
274	NA	1	1
275	NA	1	1
276	NA	1	1
277	NA	1	1
278	NA	1	1
279	NA	1	1
280	NA	1	1
281	NA	1	1
282	NA	1	1
283	NA	1	1
284	NA	1	1
285	Y285F	1	1
286	NA	1	1
287	NA	1	1
288	NA	1	1
289	NA	1	1
290	NA	1	1
291	NA	1	1
292	NA	1	1
293	NA	1	1
294	NA	1	1
295	NA	1	1
296	NA	1	1
297	I297L	1	1
298	NA	1	1
299	NA	1	1
300	NA	1	1
301	NA	1	1
302	NA	1	1
303	NA	1	1
304	K304R	1	1
305	NA	1	1
306	NA	1	1
307	NA	1	1
308	NA	1	1
309	NA	1	1
310	N310D	1	1
311	T311Y	1	1
312	T312D	1	1
313	NA	1	1
314	NA	1	1
315	NA	1	1
316	NA	1	1
317	NA	1	1
318	NA	1	1
319	NA	1	1
320	NA	1	1
321	NA	1	1
322	V322I	1	1
323	NA	1	1
324	NA	1	1
325	NA	1	1
326	NA	1	1
327	NA	1	1
328	NA	1	1
329	NA	1	1
330	NA	1	1
331	NA	1	1
332	NA	1	1
333	G333K	1	1
334	NA	1	1
335	NA	1	1
336	NA	1	1
337	NA	1	1
338	NA	1	1
339	NA	1	1
340	NA	1	1
341	NA	1	1
342	NA	1	1
343	NA	1	1
344	NA	1	1
345	NA	1	1
