# Supplementary material for: Epidemic history of hepatitis C virus genotypes and subtypes in Portugal
Source: Sci Rep. 2018 Aug 16;8:12266. doi: 10.1038/s41598-018-30528-0 (PMC6095915; doi:10.1038/s41598-018-30528-0)
Supplement: Supplementary file 2 — Supplementary Data [file 41598_2018_30528_MOESM2_ESM.zip › Supp_data_NS5B_Palladino_et_al/polimorfismosFrequencias_4d.csv]

Posicao	Polimorfismo	Freq	Proporcao
1	NA	10	1
2	NA	10	1
3	NA	10	1
4	NA	10	1
5	NA	10	1
6	NA	10	1
7	NA	10	1
8	NA	10	1
9	NA	10	1
10	NA	10	1
11	NA	10	1
12	NA	10	1
13	NA	10	1
14	NA	10	1
15	NA	10	1
16	NA	10	1
17	NA	10	1
18	NA	10	1
19	NA	10	1
20	NA	10	1
21	NA	10	1
22	NA	10	1
23	NA	10	1
24	NA	10	1
25	NA	10	1
26	NA	10	1
27	NA	10	1
28	NA	10	1
29	NA	10	1
30	NA	10	1
31	NA	10	1
32	NA	10	1
33	NA	10	1
34	NA	10	1
35	NA	10	1
36	NA	10	1
37	NA	10	1
38	NA	10	1
39	NA	10	1
40	NA	10	1
41	NA	10	1
42	NA	10	1
43	NA	10	1
44	NA	10	1
45	NA	10	1
46	NA	10	1
47	NA	10	1
48	NA	10	1
49	NA	10	1
50	NA	10	1
51	NA	10	1
52	NA	10	1
53	NA	10	1
54	NA	10	1
55	NA	10	1
56	NA	10	1
57	NA	10	1
58	NA	10	1
59	NA	10	1
60	NA	10	1
61	NA	10	1
62	NA	10	1
63	NA	10	1
64	NA	10	1
65	NA	10	1
66	NA	10	1
67	NA	10	1
68	NA	10	1
69	NA	10	1
70	NA	10	1
71	NA	10	1
72	NA	10	1
73	NA	10	1
74	NA	10	1
75	NA	10	1
76	NA	10	1
77	NA	10	1
78	NA	10	1
79	NA	10	1
80	NA	10	1
81	NA	10	1
82	NA	10	1
83	NA	10	1
84	NA	10	1
85	NA	10	1
86	NA	10	1
87	NA	10	1
88	NA	10	1
89	NA	10	1
90	NA	10	1
91	NA	10	1
92	NA	10	1
93	NA	10	1
94	NA	10	1
95	NA	10	1
96	NA	10	1
97	NA	10	1
98	NA	10	1
99	NA	10	1
100	NA	10	1
101	NA	10	1
102	NA	10	1
103	NA	10	1
104	NA	10	1
105	NA	10	1
106	NA	10	1
107	NA	10	1
108	NA	10	1
109	NA	10	1
110	NA	10	1
111	NA	10	1
112	NA	10	1
113	NA	10	1
114	NA	10	1
115	NA	10	1
116	NA	10	1
117	NA	10	1
118	NA	10	1
119	NA	10	1
120	NA	10	1
121	NA	10	1
122	NA	10	1
123	NA	10	1
124	NA	10	1
125	NA	10	1
126	NA	10	1
127	NA	10	1
128	NA	10	1
129	NA	10	1
130	NA	10	1
131	NA	10	1
132	NA	10	1
133	NA	10	1
134	NA	10	1
135	NA	10	1
136	NA	10	1
137	NA	10	1
138	NA	10	1
139	NA	10	1
140	NA	10	1
141	NA	10	1
142	NA	10	1
143	NA	10	1
144	NA	10	1
145	NA	10	1
146	NA	10	1
147	NA	10	1
148	NA	10	1
149	NA	10	1
150	NA	10	1
151	NA	10	1
152	NA	10	1
153	NA	10	1
154	NA	10	1
155	NA	10	1
156	NA	10	1
157	NA	10	1
158	NA	10	1
159	NA	10	1
160	NA	10	1
161	NA	10	1
162	NA	10	1
163	NA	10	1
164	NA	10	1
165	NA	10	1
166	NA	10	1
167	NA	10	1
168	NA	10	1
169	NA	10	1
170	NA	10	1
171	NA	10	1
172	NA	10	1
173	NA	10	1
174	NA	10	1
175	NA	10	1
176	NA	10	1
177	NA	10	1
178	NA	10	1
179	NA	10	1
180	NA	10	1
181	NA	10	1
182	NA	10	1
183	NA	10	1
184	NA	10	1
185	NA	10	1
186	NA	10	1
187	NA	10	1
188	NA	10	1
189	NA	10	1
190	NA	10	1
191	NA	10	1
192	NA	10	1
193	NA	10	1
194	NA	10	1
195	NA	10	1
196	NA	10	1
197	NA	10	1
198	NA	10	1
199	NA	10	1
200	NA	10	1
201	NA	10	1
202	NA	10	1
203	NA	10	1
204	NA	10	1
205	NA	10	1
206	NA	10	1
207	NA	10	1
208	NA	10	1
209	NA	10	1
210	NA	10	1
211	NA	10	1
212	NA	10	1
213	NA	10	1
214	NA	10	1
215	NA	10	1
216	NA	10	1
217	NA	10	1
218	NA	10	1
219	NA	10	1
220	NA	10	1
221	T221-	2	0.2
221	T221X	8	0.8
222	R222-	1	0.1
222	R222X	1	0.1
222	NA	8	0.8
223	C223-	1	0.1
223	C223X	6	0.6
223	NA	3	0.3
224	F224X	1	0.1
224	NA	9	0.9
225	NA	10	1
226	S226X	8	0.8
226	NA	2	0.2
227	T227X	9	0.9
227	NA	1	0.1
228	V228X	1	0.1
228	NA	9	0.9
229	NA	10	1
230	NA	10	1
231	K231R	9	0.9
231	K231X	1	0.1
232	NA	10	1
233	NA	10	1
234	NA	10	1
235	NA	10	1
236	NA	10	1
237	E237X	1	0.1
237	NA	9	0.9
238	NA	10	1
239	NA	10	1
240	NA	10	1
241	NA	10	1
242	NA	10	1
243	NA	10	1
244	NA	10	1
245	NA	10	1
246	NA	10	1
247	P247X	1	0.1
247	NA	9	0.9
248	NA	10	1
249	NA	10	1
250	NA	10	1
251	NA	10	1
252	NA	10	1
253	NA	10	1
254	NA	10	1
255	NA	10	1
256	NA	10	1
257	NA	10	1
258	NA	10	1
259	R259X	1	0.1
259	NA	9	0.9
260	NA	10	1
261	Y261X	1	0.1
261	NA	9	0.9
262	V262X	1	0.1
262	NA	9	0.9
263	NA	10	1
264	G264X	1	0.1
264	NA	9	0.9
265	NA	10	1
266	NA	10	1
267	NA	10	1
268	N268X	1	0.1
268	NA	9	0.9
269	NA	10	1
270	K270R	6	0.6
270	NA	4	0.4
271	NA	10	1
272	NA	10	1
273	NA	10	1
274	NA	10	1
275	G275X	1	0.1
275	NA	9	0.9
276	I276T	3	0.3
276	I276V	5	0.5
276	NA	2	0.2
277	NA	10	1
278	NA	10	1
279	NA	10	1
280	NA	10	1
281	NA	10	1
282	NA	10	1
283	NA	10	1
284	V284X	1	0.1
284	NA	9	0.9
285	F285Y	3	0.3
285	NA	7	0.7
286	NA	10	1
287	NA	10	1
288	NA	10	1
289	NA	10	1
290	NA	10	1
291	NA	10	1
292	NA	10	1
293	L293M	1	0.1
293	NA	9	0.9
294	NA	10	1
295	NA	10	1
296	NA	10	1
297	L297X	1	0.1
297	NA	9	0.9
298	K298X	1	0.1
298	NA	9	0.9
299	A299-	1	0.1
299	A299X	1	0.1
299	NA	8	0.8
300	S300-	1	0.1
300	S300N	2	0.2
300	S300X	2	0.2
300	NA	5	0.5
301	A301-	2	0.2
301	NA	8	0.8
302	A302-	2	0.2
302	NA	8	0.8
303	I303-	3	0.3
303	I303X	1	0.1
303	NA	6	0.6
304	R304-	3	0.3
304	NA	7	0.7
305	A305-	3	0.3
305	NA	7	0.7
306	A306-	3	0.3
306	A306X	1	0.1
306	NA	6	0.6
307	G307-	3	0.3
307	G307R	4	0.4
307	NA	3	0.3
308	L308-	3	0.3
308	NA	7	0.7
309	K309-	3	0.3
309	K309R	2	0.2
309	NA	5	0.5
310	D310-	3	0.3
310	NA	7	0.7
311	C311-	3	0.3
311	NA	7	0.7
312	T312-	3	0.3
312	NA	7	0.7
313	M313-	3	0.3
313	NA	7	0.7
314	L314-	3	0.3
314	NA	7	0.7
315	V315-	3	0.3
315	NA	7	0.7
316	C316-	3	0.3
316	NA	7	0.7
317	G317-	3	0.3
317	G317X	1	0.1
317	NA	6	0.6
318	D318-	3	0.3
318	NA	7	0.7
319	D319-	3	0.3
319	NA	7	0.7
320	L320-	3	0.3
320	NA	7	0.7
321	V321-	3	0.3
321	V321X	1	0.1
321	NA	6	0.6
322	V322-	3	0.3
322	NA	7	0.7
323	I323-	3	0.3
323	NA	7	0.7
324	A324-	3	0.3
324	NA	7	0.7
325	E325-	3	0.3
325	NA	7	0.7
326	S326-	3	0.3
326	NA	7	0.7
327	D327-	3	0.3
327	NA	7	0.7
328	G328-	3	0.3
328	NA	7	0.7
329	V329-	3	0.3
329	NA	7	0.7
330	E330-	3	0.3
330	NA	7	0.7
331	E331-	3	0.3
331	NA	7	0.7
332	D332-	3	0.3
332	NA	7	0.7
333	K333-	3	0.3
333	NA	7	0.7
334	R334-	3	0.3
334	NA	7	0.7
335	A335-	3	0.3
335	NA	7	0.7
336	L336-	3	0.3
336	NA	7	0.7
337	G337-	3	0.3
337	NA	7	0.7
338	A338-	3	0.3
338	NA	7	0.7
339	F339-	3	0.3
339	NA	7	0.7
340	T340-	3	0.3
340	NA	7	0.7
341	E341-	3	0.3
341	NA	7	0.7
342	A342-	3	0.3
342	NA	7	0.7
343	M343-	3	0.3
343	NA	7	0.7
344	T344-	3	0.3
344	NA	7	0.7
345	R345-	3	0.3
345	R345X	1	0.1
345	NA	6	0.6
